# Supplementary material for: 1,3-Bis(3-phenyl­prop­yl)-1H-benz­imidazole-2(3H)-tellurone
Source: Acta Crystallogr Sect E Struct Rep Online. 2008 Feb 22;64(Pt 3):o621–2. doi: 10.1107/S1600536808004893 (PMC2960818; doi:10.1107/S1600536808004893)
Supplement: Supplementary file 1 [file e-64-0o621-sup1.cif]

##############################################################################
###                                                                        ###
###        Electronic paper (Acta Crystallographica Section E)             ###
###                                                                        ###
##############################################################################
#                                                                            #
# This CIF contains the data in a paper accepted for publication in Acta     #
# Crystallographica Section E. It conforms to the requirements of Notes      #
# for Authors for Section E, and has been peer reviewed under the auspices   #
# of the IUCr Commission on Journals.                                        #
#                                                                            #
# Full details of the Crystallographic Information File format               #
# are given in the paper "The Crystallographic Information File (CIF):       #
# a New Standard Archive File for Crystallography" by S. R. Hall, F. H.      #
# Allen and I. D. Brown [Acta Cryst. (1991), A47, 655-685].                  #
#                                                                            #
# The current version of the core CIF dictionary is obtainable from          #
# ftp://ftp.iucr.org/pub/cif_core.dic. The current version number is 2.1.    #
#                                                                            #
# Software is freely available for graphical display of the structure(s) in  #
# this CIF.  For information consult the CIF home page http://www.iucr.org/  #
# cif/home.html                                                              #
#                                                                            #
##############################################################################
                                             
data_global
_audit_creation_method     'PLATON <TABLE ACC> option'
_journal_date_recd_electronic     2008-01-16
_journal_date_accepted     2008-02-20
_journal_name_full     'Acta Crystallographica, Section E'
_journal_year     2008
_journal_volume     64
_journal_issue      3
_journal_page_first     o621
_journal_page_last     o622
_journal_paper_category     QO
_journal_coeditor_code     EZ2117
_publ_contact_author_name
; Dr. Mehmet Akkurt
;
_publ_contact_author_address
; Department of Physics
  Faculty of Arts and Sciences
  Erciyes University
  38039 Kayseri
  Turkey
;
_publ_contact_author_email     akkurt@erciyes.edu.tr
_publ_contact_author_fax     '+90-352-4374933'
_publ_contact_author_phone     '+90-352-4374901 ext. 33106'
_publ_section_title
;
1,3-Bis(3-phenylpropyl)1H-benzimidazole-2(3H)-tellurone
;
loop_
    _publ_author_name
    _publ_author_address
    '\,Serife P\?inar Yal\,c\?in'
; Department of Physics
  Faculty of Arts and Sciences
  Erciyes University
  38039 Kayseri
  Turkey
;
    'Mehmet Akkurt'
; Department of Physics
  Faculty of Arts and Sciences
  Erciyes University
  38039 Kayseri
  Turkey
;
    '\"Ulk\"u Y\?ilmaz'
;
  Department of Chemistry
  Faculty of Arts and Sciences
  \'In\"on\"u University
  44280 Malatya
  Turkey
;
    'Hasan K\"u\,c\"ukbay'
;
  Department of Chemistry
  Faculty of Arts and Sciences
  \'In\"on\"u University
  44280 Malatya
  Turkey
;
    'Orhan B\"uy\"ukg\"ung\"or'
;
   Department of Physics
   Faculty of Arts and Sciences
   Ondokuz May\?is University
   55139 Samsun
   Turkey
;
data_I
_chemical_name_systematic
;
1,3-Bis(3-phenylpropyl)1H-benzimidazole-2(3H)-tellurone
;
_chemical_name_common     ?
_chemical_formula_moiety     'C25 H26 N2 Te'
_chemical_formula_sum     'C25 H26 N2 Te'
_chemical_formula_structural     ?
_chemical_formula_iupac     'C25 H26 N2 Te'
_chemical_formula_weight     482.08
_chemical_melting_point     ?
_symmetry_cell_setting     tetragonal
_symmetry_space_group_name_H-M     'P 41 21 2'
_symmetry_space_group_name_Hall     'P 4abw 2nw'
loop_
    _symmetry_equiv_pos_site_id
    _symmetry_equiv_pos_as_xyz
    1 x,y,z
    2 1/2-y,1/2+x,1/4+z
    3 -x,-y,1/2+z
    4 1/2+y,1/2-x,3/4+z
    5 1/2+x,1/2-y,3/4-z
    6 y,x,-z
    7 1/2-x,1/2+y,1/4-z
    8 -y,-x,1/2-z
_cell_length_a     10.6004(2)
_cell_length_b     10.6004(2)
_cell_length_c     20.4365(6)
_cell_angle_alpha     90
_cell_angle_beta     90
_cell_angle_gamma     90
_cell_volume     2296.42(9)
_cell_formula_units_Z     4
_cell_measurement_reflns_used     55040
_cell_measurement_theta_min     1.92
_cell_measurement_theta_max     27.22
_cell_measurement_temperature     296
_cell_special_details
;
;
_exptl_crystal_description     'block'
_exptl_crystal_colour     'light yellow'
_exptl_crystal_size_max     0.540
_exptl_crystal_size_mid     0.480
_exptl_crystal_size_min     0.390
_exptl_crystal_size_rad     ?
_exptl_crystal_density_diffrn     1.394
_exptl_crystal_density_meas     ?
_exptl_crystal_density_method     'Not Measured'
_exptl_crystal_F_000     968
loop_
    _exptl_crystal_face_index_h
    _exptl_crystal_face_index_k
    _exptl_crystal_face_index_l
    _exptl_crystal_face_perp_dist
    -17 5 21 0.1380
    17 -3 -28 0.2420
    -6 25 22 0.2788
    -11 -29 -30 0.2500
    7 2 -14 0.2602
    8 -3 24 0.3026
    -7 -12 -18 0.2381
    7 27 -22 0.2870
    1 -6 -28 0.3355
    20 -1 7 0.2730
    1 18 29 0.2519
    -14 25 21 0.2724
    5 2 21 0.2842
    10 19 19 0.2558
    14 -23 -17 0.3060
    2 -1 -2 0.2448
    -12 15 29 0.2060
    -23 9 -8 0.2150
    22 26 5 0.2934
    -27 -9 -7 0.1766
    -29 0 -7 0.1911
    -14 11 -6 0.2637
    -27 4 -14 0.2226
    -8 -16 -29 0.2620
    -9 -13 -1 0.2218
    -5 -18 -29 0.2704
    -7 -5 -14 0.2927
    4 -1 -3 0.2402
    19 10 -8 0.2856
    4 29 15 0.2957
    5 7 14 0.2801
    14 5 0 0.2567
_exptl_absorpt_coefficient_mu     1.307
_exptl_absorpt_correction_type     integration
_exptl_absorpt_process_details     '(X-RED32; Stoe & Cie, 2002)'
_exptl_absorpt_correction_T_min     0.539
_exptl_absorpt_correction_T_max     0.630
_exptl_special_details
;
;
_diffrn_ambient_temperature     296
_diffrn_radiation_type     'Mo K\a'
_diffrn_radiation_wavelength     0.71073
_diffrn_radiation_monochromator     'plane graphite'
_diffrn_measurement_device_type     'Stoe IPDSII'
_diffrn_measurement_device     '2-circle goniometer'
_diffrn_measurement_method     \w
_diffrn_detector_area_resol_mean     6.67
_diffrn_reflns_number     28301
_diffrn_reflns_av_R_equivalents     0.0488
_diffrn_reflns_av_sigmaI/netI     0.0163
_diffrn_reflns_theta_min     2.16
_diffrn_reflns_theta_max     26.00
_diffrn_reflns_theta_full     26.00
_diffrn_measured_fraction_theta_max     1.000
_diffrn_measured_fraction_theta_full     1.000
_diffrn_reflns_limit_h_min     -12
_diffrn_reflns_limit_h_max     13
_diffrn_reflns_limit_k_min     -13
_diffrn_reflns_limit_k_max     13
_diffrn_reflns_limit_l_min     -25
_diffrn_reflns_limit_l_max     25
_diffrn_reflns_reduction_process
;
;
_diffrn_standards_number     0
_diffrn_standards_interval_count     .
_diffrn_standards_interval_time     .
_diffrn_standards_decay_%     ?
_refine_special_details
;
 Refinement on F^2^ for ALL reflections except those
 flagged by the user for potential systematic errors.
 Weighted R-factors wR and all goodnesses of fit S
 are based on F^2^, conventional R-factors R are based
 on F, with F set to zero for negative F^2^. The
 observed criterion of F^2^ > 2sigma(F^2^) is used only
 for calculating -R-factor-obs etc. and is not
 relevant to the choice of reflections for refinement.
 R-factors based on F^2^ are statistically about twice
 as large as those based on F, and R-factors based on
 ALL data will be even larger.
;
_reflns_number_total     2264
_reflns_number_gt     2166
_reflns_threshold_expression     I>2\s(I)
_refine_ls_structure_factor_coef     Fsqd
_refine_ls_matrix_type     full
_refine_ls_R_factor_all     0.0395
_refine_ls_R_factor_gt     0.0374
_refine_ls_wR_factor_gt     0.1036
_refine_ls_wR_factor_ref     0.1052
_refine_ls_goodness_of_fit_ref     1.093
_refine_ls_restrained_S_all     1.095
_refine_ls_number_reflns     2264
_refine_ls_number_parameters     99
_refine_ls_number_restraints     3
_refine_ls_number_constraints     ?
_refine_ls_hydrogen_treatment     constr
_refine_ls_weighting_scheme     'calc'
_refine_ls_weighting_details
         'calc w=1/[\s^2^(Fo^2^)+(0.0574P)^2^+1.6917P] where P=(Fo^2^+2Fc^2^)/3'
_atom_sites_solution_hydrogens     'geom'
_atom_sites_solution_primary     'direct'
_atom_sites_solution_secondary     'difmap'
_refine_ls_shift/su_max     0.000
_refine_ls_shift/su_mean     0.000
_refine_diff_density_max     0.922
_refine_diff_density_min     -0.478
_refine_ls_extinction_method     none
_refine_ls_abs_structure_details     'Flack (1983), 889 Friedel pairs'
_refine_ls_abs_structure_Flack     0.01(6)
loop_
    _atom_type_symbol
    _atom_type_description
    _atom_type_scat_dispersion_real
    _atom_type_scat_dispersion_imag
    _atom_type_scat_source
    Te Te -0.5308 1.6751 'International Tables Vol C Tables 4.2.6.8 and 6.1.1.4'
    N N 0.0061 0.0033 'International Tables Vol C Tables 4.2.6.8 and 6.1.1.4'
    H H 0.0000 0.0000 'International Tables Vol C Tables 4.2.6.8 and 6.1.1.4'
    C C 0.0033 0.0016 'International Tables Vol C Tables 4.2.6.8 and 6.1.1.4'
_computing_data_collection     'X-AREA (Stoe & Cie, 2002)'
_computing_cell_refinement     'X-AREA (Stoe & Cie, 2002)'
_computing_data_reduction     'X-RED32 (Stoe & Cie, 2002)'
_computing_structure_solution     'SIR97 (Altomare <i>et al.</i>,  1999)'
_computing_structure_refinement     'SHELXL97 (Sheldrick, 2008)'
_computing_molecular_graphics     'ORTEP-3 for Windows (Farrugia, 1997)'
_computing_publication_material     'WinGX (Farrugia, 1999)'
loop_
    _atom_site_type_symbol
    _atom_site_label
    _atom_site_fract_x
    _atom_site_fract_y
    _atom_site_fract_z
    _atom_site_U_iso_or_equiv
    _atom_site_thermal_displace_type
    _atom_site_calc_flag
    _atom_site_refinement_flags
    _atom_site_occupancy
    Te Te1 0.13779(3) 0.86221(3) 0.75000 0.06330(10)
                                                   Uani . . 1.000
    N N1 0.3555(4) 0.6989(4) 0.79960(17) 0.0585(11) Uani . . 1.000
    C C1 0.2751(4) 0.7249(4) 0.75000 0.0550(14) Uani . . 1.000
    C C2 0.4349(5) 0.6006(5) 0.7811(2) 0.0653(17) Uani . . 1.000
    C C3 0.5312(6) 0.5400(6) 0.8141(3) 0.084(2) Uani . . 1.000
    C C4 0.5917(7) 0.4441(7) 0.7828(4) 0.101(3) Uani . . 1.000
    C C5 0.3626(6) 0.7656(5) 0.8618(2) 0.0630(16) Uani . . 1.000
    C C6 0.4521(5) 0.8761(5) 0.8597(2) 0.0677(16) Uani . . 1.000
    C C7 0.4498(6) 0.9471(5) 0.9247(3) 0.0723(19) Uani . . 1.000
    C C8 0.5329(9) 1.0605(7) 0.9284(5) 0.1219(15) Uani . . 1.000
    C C9 0.4939(9) 1.1694(7) 0.9583(5) 0.1219(15) Uani . . 1.000
    C C10 0.5698(9) 1.2703(7) 0.9670(5) 0.1219(15) Uani . . 1.000
    C C11 0.6886(9) 1.2679(7) 0.9451(5) 0.1219(15) Uani . . 1.000
    C C12 0.7332(10) 1.1639(7) 0.9160(5) 0.1219(15) Uani . . 1.000
    C C13 0.6524(9) 1.0587(7) 0.9076(5) 0.1219(15) Uani . . 1.000
    H H3 0.55390 0.56380 0.85620 0.1020 Uiso calc R 1.000
    H H4 0.65670 0.40140 0.80390 0.1210 Uiso calc R 1.000
    H H5A 0.38990 0.70730 0.89550 0.0750 Uiso calc R 1.000
    H H5B 0.27910 0.79550 0.87340 0.0750 Uiso calc R 1.000
    H H6A 0.42790 0.93270 0.82460 0.0810 Uiso calc R 1.000
    H H6B 0.53690 0.84620 0.85100 0.0810 Uiso calc R 1.000
    H H7A 0.36370 0.97330 0.93340 0.0870 Uiso calc R 1.000
    H H7B 0.47420 0.88920 0.95920 0.0870 Uiso calc R 1.000
    H H9 0.41130 1.17400 0.97330 0.1460 Uiso calc R 1.000
    H H10 0.53940 1.34170 0.98830 0.1460 Uiso calc R 1.000
    H H11 0.74010 1.33830 0.95000 0.1460 Uiso calc R 1.000
    H H12 0.81630 1.16070 0.90150 0.1460 Uiso calc R 1.000
    H H13 0.68330 0.98660 0.88720 0.1460 Uiso calc R 1.000
loop_
    _atom_site_aniso_label
    _atom_site_aniso_U_11
    _atom_site_aniso_U_22
    _atom_site_aniso_U_33
    _atom_site_aniso_U_12
    _atom_site_aniso_U_13
    _atom_site_aniso_U_23
    Te1 0.0682(2) 0.0682(2) 0.0535(2) 0.0114(2) 0.0052(2) 0.0052(2)
    N1 0.071(2) 0.059(2) 0.0454(17) -0.002(2) -0.0194(17) -0.0106(15)
    C1 0.061(2) 0.061(2) 0.043(3) -0.002(2) -0.004(2) -0.004(2)
    C2 0.073(3) 0.061(3) 0.062(3) 0.003(2) -0.017(2) -0.017(2)
    C3 0.084(4) 0.085(4) 0.084(3) 0.012(3) -0.039(3) -0.015(3)
    C4 0.082(4) 0.085(5) 0.136(6) 0.024(4) -0.031(4) -0.020(4)
    C5 0.085(3) 0.065(3) 0.039(2) -0.001(3) -0.008(2) -0.0117(18)
    C6 0.085(3) 0.064(3) 0.054(2) -0.007(3) -0.014(2) -0.008(2)
    C7 0.091(4) 0.062(3) 0.064(3) 0.005(3) -0.016(3) -0.021(2)
    C8 0.132(3) 0.0736(16) 0.160(3) -0.0065(19) -0.034(3) -0.0275(19)
    C9 0.132(3) 0.0736(16) 0.160(3) -0.0065(19) -0.034(3) -0.0275(19)
    C10 0.132(3) 0.0736(16) 0.160(3) -0.0065(19) -0.034(3) -0.0275(19)
    C11 0.132(3) 0.0736(16) 0.160(3) -0.0065(19) -0.034(3) -0.0275(19)
    C12 0.132(3) 0.0736(16) 0.160(3) -0.0065(19) -0.034(3) -0.0275(19)
    C13 0.132(3) 0.0736(16) 0.160(3) -0.0065(19) -0.034(3) -0.0275(19)
_geom_special_details
;
 Bond distances, angles etc. have been calculated using the
 rounded fractional coordinates. All su's are estimated
 from the variances of the (full) variance-covariance matrix.
 The cell esds are taken into account in the estimation of
 distances, angles and torsion angles
;
loop_
    _geom_bond_atom_site_label_1
    _geom_bond_atom_site_label_2
    _geom_bond_site_symmetry_1
    _geom_bond_site_symmetry_2
    _geom_bond_distance
    _geom_bond_publ_flag
    Te1 C1 . . 2.058(4) yes
    N1 C1 . . 1.353(5) no
    N1 C2 . . 1.392(7) no
    N1 C5 . . 1.457(6) no
    C2 C3 . . 1.382(8) no
    C2 C2 . 8_666 1.378(6) no
    C3 C4 . . 1.362(10) no
    C4 C4 . 8_666 1.444(11) no
    C5 C6 . . 1.508(8) no
    C6 C7 . . 1.527(7) no
    C7 C8 . . 1.492(10) no
    C8 C9 . . 1.370(12) no
    C8 C13 . . 1.336(14) no
    C9 C10 . . 1.350(12) no
    C10 C11 . . 1.337(14) no
    C11 C12 . . 1.339(12) no
    C12 C13 . . 1.417(12) no
    C3 H3 . . 0.9300 no
    C4 H4 . . 0.9300 no
    C5 H5A . . 0.9700 no
    C5 H5B . . 0.9700 no
    C6 H6A . . 0.9700 no
    C6 H6B . . 0.9700 no
    C7 H7A . . 0.9700 no
    C7 H7B . . 0.9700 no
    C9 H9 . . 0.9300 no
    C10 H10 . . 0.9300 no
    C11 H11 . . 0.9300 no
    C12 H12 . . 0.9300 no
    C13 H13 . . 0.9300 no
loop_
    _geom_contact_atom_site_label_1
    _geom_contact_atom_site_label_2
    _geom_contact_distance
    _geom_contact_site_symmetry_1
    _geom_contact_site_symmetry_2
    _geom_contact_publ_flag
    Te1 H5B 3.0200 . . no
    Te1 H3 3.1700 . 4_464 no
    Te1 H7B 3.2900 . 4_464 no
    Te1 H10 3.3200 . 4_364 no
    Te1 H3 3.1700 . 5_466 no
    Te1 H7B 3.2900 . 5_466 no
    Te1 H10 3.3200 . 5_476 no
    Te1 H5B 3.0200 . 8_666 no
    C3 H5A 2.8600 . . no
    C4 H7A 3.0900 . 5_566 no
    C5 H3 2.9500 . . no
    C6 H13 2.7700 . . no
    C13 H6B 2.8100 . . no
    H3 C5 2.9500 . . no
    H3 H5A 2.4500 . . no
    H3 Te1 3.1700 . 2_655 no
    H3 Te1 3.1700 . 5_566 no
    H4 H7A 2.5800 . 5_566 no
    H5A C3 2.8600 . . no
    H5A H3 2.4500 . . no
    H5A H7B 2.4900 . . no
    H5B Te1 3.0200 . . no
    H5B H7A 2.4200 . . no
    H6A H7B 2.5900 . 4_464 no
    H6B C13 2.8100 . . no
    H6B H13 2.2700 . . no
    H7A H5B 2.4200 . . no
    H7A H9 2.3300 . . no
    H7A C4 3.0900 . 5_466 no
    H7A H4 2.5800 . 5_466 no
    H7B H5A 2.4900 . . no
    H7B Te1 3.2900 . 2_655 no
    H7B H6A 2.5900 . 2_655 no
    H7B Te1 3.2900 . 5_566 no
    H9 H7A 2.3300 . . no
    H10 Te1 3.3200 . 2_665 no
    H10 Te1 3.3200 . 5_576 no
    H13 C6 2.7700 . . no
    H13 H6B 2.2700 . . no
loop_
    _geom_angle_atom_site_label_1
    _geom_angle_atom_site_label_2
    _geom_angle_atom_site_label_3
    _geom_angle_site_symmetry_1
    _geom_angle_site_symmetry_2
    _geom_angle_site_symmetry_3
    _geom_angle
    _geom_angle_publ_flag
    C1 N1 C2 . . . 109.3(3) no
    C1 N1 C5 . . . 126.0(4) no
    C2 N1 C5 . . . 124.7(4) no
    Te1 C1 N1 . . . 126.1(2) no
    Te1 C1 N1 . . 8_666 126.1(2) no
    N1 C1 N1 . . 8_666 107.8(4) no
    N1 C2 C3 . . . 131.5(4) no
    N1 C2 C2 . . 8_666 106.9(4) no
    C2 C2 C3 8_666 . . 121.7(5) no
    C2 C3 C4 . . . 117.8(6) no
    C3 C4 C4 . . 8_666 120.6(7) no
    N1 C5 C6 . . . 112.6(4) no
    C5 C6 C7 . . . 110.4(4) no
    C6 C7 C8 . . . 115.6(6) no
    C7 C8 C9 . . . 121.6(8) no
    C7 C8 C13 . . . 122.1(7) no
    C9 C8 C13 . . . 116.1(8) no
    C8 C9 C10 . . . 123.1(9) no
    C9 C10 C11 . . . 120.2(8) no
    C10 C11 C12 . . . 119.8(8) no
    C11 C12 C13 . . . 119.2(9) no
    C8 C13 C12 . . . 121.6(8) no
    C2 C3 H3 . . . 121.00 no
    C4 C3 H3 . . . 121.00 no
    C3 C4 H4 . . . 120.00 no
    C4 C4 H4 8_666 . . 120.00 no
    N1 C5 H5A . . . 109.00 no
    N1 C5 H5B . . . 109.00 no
    C6 C5 H5A . . . 109.00 no
    C6 C5 H5B . . . 109.00 no
    H5A C5 H5B . . . 108.00 no
    C5 C6 H6A . . . 110.00 no
    C5 C6 H6B . . . 110.00 no
    C7 C6 H6A . . . 110.00 no
    C7 C6 H6B . . . 110.00 no
    H6A C6 H6B . . . 108.00 no
    C6 C7 H7A . . . 108.00 no
    C6 C7 H7B . . . 108.00 no
    C8 C7 H7A . . . 108.00 no
    C8 C7 H7B . . . 108.00 no
    H7A C7 H7B . . . 107.00 no
    C8 C9 H9 . . . 118.00 no
    C10 C9 H9 . . . 118.00 no
    C9 C10 H10 . . . 120.00 no
    C11 C10 H10 . . . 120.00 no
    C10 C11 H11 . . . 120.00 no
    C12 C11 H11 . . . 120.00 no
    C11 C12 H12 . . . 120.00 no
    C13 C12 H12 . . . 120.00 no
    C8 C13 H13 . . . 119.00 no
    C12 C13 H13 . . . 119.00 no
loop_
    _geom_torsion_atom_site_label_1
    _geom_torsion_atom_site_label_2
    _geom_torsion_atom_site_label_3
    _geom_torsion_atom_site_label_4
    _geom_torsion_site_symmetry_1
    _geom_torsion_site_symmetry_2
    _geom_torsion_site_symmetry_3
    _geom_torsion_site_symmetry_4
    _geom_torsion
    _geom_torsion_publ_flag
    C2 N1 C1 Te1 . . . . -179.6(3) no
    C5 N1 C1 Te1 . . . . -1.9(7) no
    C2 N1 C1 N1 . . . 8_666 0.4(5) no
    C5 N1 C1 N1 . . . 8_666 178.1(4) no
    C1 N1 C2 C3 . . . . -179.6(6) no
    C5 N1 C2 C3 . . . . 2.7(9) no
    C1 N1 C2 C2 . . . 8_666 -1.1(5) no
    C5 N1 C2 C2 . . . 8_666 -178.8(5) no
    C1 N1 C5 C6 . . . . -89.3(6) no
    C2 N1 C5 C6 . . . . 88.1(6) no
    N1 C2 C3 C4 . . . . 179.1(6) no
    N1 C2 C2 C3 . . 8_666 8_666 180.0(5) no
    C3 C2 C2 N1 . . 8_666 8_666 180.0(5) no
    C3 C2 C2 C3 . . 8_666 8_666 -1.3(8) no
    N1 C2 C2 N1 . . 8_666 8_666 1.3(6) no
    C2 C2 C3 C4 8_666 . . . 0.8(9) no
    C2 C3 C4 C4 . . . 8_666 0.3(10) no
    C3 C4 C4 C3 . . 8_666 8_666 -0.8(11) no
    N1 C5 C6 C7 . . . . 176.6(4) no
    C5 C6 C7 C8 . . . . -178.9(6) no
    C6 C7 C8 C9 . . . . 139.2(8) no
    C6 C7 C8 C13 . . . . -46.2(11) no
    C7 C8 C9 C10 . . . . 174.7(9) no
    C13 C8 C9 C10 . . . . -0.1(15) no
    C7 C8 C13 C12 . . . . -175.0(9) no
    C9 C8 C13 C12 . . . . -0.2(15) no
    C8 C9 C10 C11 . . . . 1.1(16) no
    C9 C10 C11 C12 . . . . -1.7(15) no
    C10 C11 C12 C13 . . . . 1.4(15) no
    C11 C12 C13 C8 . . . . -0.4(15) no
