# Supplementary material for: 1,3-Bis(3-phenyl­prop­yl)-1H-benz­imidazole-2(3H)-tellurone
Source: Acta Crystallogr Sect E Struct Rep Online. 2008 Feb 22;64(Pt 3):o621–2. doi: 10.1107/S1600536808004893 (PMC2960818; doi:10.1107/S1600536808004893)
Supplement: Supplementary file 2 [file e-64-0o621-Isup2.hkl]

#
# h,k,l, Fc-squared, Fo-squared, sigma(Fo-squared) and status flag
#
data_I
_shelx_title ' UY-Te-1'
_shelx_refln_list_code          4
_shelx_F_calc_maximum      214.01
_exptl_crystal_F_000       968.00
_reflns_d_resolution_high  0.8107
 
loop_
 _symmetry_equiv_pos_as_xyz
 'x, y, z'
 'x+1/2, -y+1/2, -z+3/4'
 '-x, -y, z+1/2'
 '-x+1/2, y+1/2, -z+1/4'
 'y, x, -z'
 'y+1/2, -x+1/2, z+3/4'
 '-y+1/2, x+1/2, z+1/4'
 '-y, -x, -z+1/2'
 
_cell_length_a    10.6004
_cell_length_b    10.6004
_cell_length_c    20.4365
_cell_angle_alpha  90.000
_cell_angle_beta   90.000
_cell_angle_gamma  90.000
 
_shelx_F_squared_multiplier     1.000
 
loop_
 _refln_index_h
 _refln_index_k
 _refln_index_l
 _refln_F_squared_calc
 _refln_F_squared_meas
 _refln_F_squared_sigma
 _refln_observed_status
   1   1   0     1584.72     1667.88     51.40 o
   0   2   0      177.22      162.21     11.28 o
   1   2   0     1307.21     1600.38     25.46 o
   2   2   0    12280.75    14893.44    639.89 o
   1   3   0     8519.36     8719.54    129.47 o
   2   3   0     3969.44     3749.57     70.21 o
   3   3   0    24614.60    26034.88    846.84 o
   0   4   0    11941.87    12303.85    453.69 o
   1   4   0      117.69       83.05      8.57 o
   2   4   0      120.02       91.67      7.32 o
   3   4   0     1208.64     1296.80     23.26 o
   4   4   0     3561.98     3595.17    115.89 o
   1   5   0      918.97      930.20     18.59 o
   2   5   0    14104.15    14310.08    250.04 o
   3   5   0     1142.14     1110.03     18.12 o
   4   5   0      508.94      494.11     11.37 o
   5   5   0       80.64       98.74      9.69 o
   0   6   0      559.67      553.30     21.88 o
   1   6   0     5709.50     5522.18    105.72 o
   2   6   0      231.13      225.64      6.95 o
   3   6   0     1606.99     1664.99     26.51 o
   4   6   0      322.55      305.70      8.06 o
   5   6   0     3587.87     3522.06     81.13 o
   6   6   0      216.09      196.00     11.74 o
   1   7   0     1296.74     1282.69     24.78 o
   2   7   0       12.90       30.93      6.88 o
   3   7   0     2802.50     2983.04     61.07 o
   4   7   0      851.90      934.62     20.32 o
   5   7   0      270.04      234.27      7.30 o
   6   7   0      249.89      251.88      7.40 o
   7   7   0     1701.56     1684.39     58.66 o
   0   8   0     1103.23     1137.64     40.52 o
   1   8   0     1236.21     1124.19     31.17 o
   2   8   0      377.66      496.52     13.02 o
   3   8   0      462.75      474.63     12.26 o
   4   8   0      888.94      790.59     16.68 o
   5   8   0      157.29      251.96      8.15 o
   6   8   0      402.39      388.47     11.25 o
   7   8   0       22.00       30.61      6.56 o
   8   8   0      105.68      140.34     10.96 o
   1   9   0      127.94      164.84      7.37 o
   2   9   0     2343.15     2416.94     59.21 o
   3   9   0        0.12        0.41      6.84 o
   4   9   0       16.71       23.01      7.16 o
   5   9   0       75.37       62.63      6.97 o
   6   9   0      531.01      449.84     12.26 o
   7   9   0        0.47       19.70      7.21 o
   8   9   0      138.45      157.16      8.23 o
   9   9   0       33.45       54.76     11.18 o
   0  10   0     1499.03     1650.92     82.22 o
   1  10   0      188.93      211.30      9.49 o
   2  10   0        0.10       -5.52      7.40 o
   3  10   0      251.06      234.92      7.67 o
   4  10   0      312.72      321.97      8.88 o
   5  10   0      265.42      275.52     12.21 o
   6  10   0        5.83        9.79      7.86 o
   7  10   0        1.12        1.04      7.71 o
   8  10   0       97.38      102.87      7.80 o
   1  11   0      139.47      137.01      8.19 o
   2  11   0        0.52       -4.86      8.22 o
   3  11   0      396.68      394.17     10.69 o
   4  11   0        6.36       13.88      8.01 o
   5  11   0        9.41       13.43      7.95 o
   6  11   0       13.90       23.45      8.49 o
   7  11   0      130.50      126.28      8.58 o
   0  12   0      184.48      221.50     12.41 o
   1  12   0       72.04       83.54      9.08 o
   2  12   0        1.45        9.14      8.66 o
   3  12   0      111.67      112.56      8.54 o
   4  12   0       57.03       53.35      8.53 o
   5  12   0      106.40       94.60      8.40 o
   1  13   0        7.10       19.28     11.81 o
   0   1   1    20060.52    21244.12    151.95 o
   1   1   1      474.02      500.59      8.67 o
  -1   2   1     8869.73     9754.11    144.78 o
   0   2   1    13379.21    14200.17    171.64 o
   1   2   1     8700.18     9538.70    131.26 o
   2   2   1      464.73      674.10     10.74 o
  -2   3   1    12076.99    12557.10    212.43 o
  -1   3   1     8266.36     8324.63    130.81 o
   0   3   1     3584.37     3424.42     39.48 o
   1   3   1     7771.33     7838.79    139.31 o
   2   3   1    12484.95    13015.10    203.41 o
   3   3   1     6542.96     7257.38    125.30 o
  -3   4   1      780.52      853.74     15.66 o
  -2   4   1     5330.70     5250.04     83.72 o
  -1   4   1     7668.42     7875.15    135.57 o
   0   4   1     1028.98     1084.81     22.47 o
   1   4   1     7740.16     8015.05    159.64 o
   2   4   1     5560.84     5548.21     93.04 o
   3   4   1      847.00      919.71     15.77 o
   4   4   1     1900.59     1957.92     48.19 o
  -4   5   1     3977.20     3816.67     68.44 o
  -3   5   1     3612.99     3673.11     69.41 o
  -2   5   1      196.35      204.55      6.61 o
  -1   5   1     2092.84     2160.58     37.35 o
   0   5   1     5241.54     5355.38     95.86 o
   1   5   1     1946.19     1997.76     42.34 o
   2   5   1      199.54      215.80      7.35 o
   3   5   1     3567.91     3610.19     59.75 o
   4   5   1     3969.39     3763.69     93.50 o
   5   5   1      821.10      789.73     17.90 o
  -5   6   1      667.12      747.04     16.62 o
  -4   6   1     2818.38     2922.26     55.14 o
  -3   6   1     2246.95     2186.76     40.22 o
  -2   6   1      723.46      711.67     15.64 o
  -1   6   1     1343.14     1217.89     26.01 o
   0   6   1     3221.99     3124.13     69.54 o
   1   6   1     1318.10     1179.11     24.34 o
   2   6   1      677.86      674.69     20.11 o
   3   6   1     2146.77     2099.74     35.45 o
   4   6   1     2799.28     2866.31     51.18 o
   5   6   1      684.06      773.05     20.96 o
   6   6   1      665.47      722.09     16.08 o
  -6   7   1      546.08      528.00     15.74 o
  -5   7   1     1276.41     1256.60     27.75 o
  -4   7   1      125.98      134.14      6.83 o
  -3   7   1      566.96      605.09     12.91 o
  -2   7   1     2737.18     2725.86     55.83 o
  -1   7   1     1409.15     1485.60     34.93 o
   0   7   1      430.23      424.47     11.54 o
   1   7   1     1443.05     1503.85     27.47 o
   2   7   1     2751.56     2684.03     59.78 o
   3   7   1      544.42      573.32     14.10 o
   4   7   1      125.92      128.59      7.16 o
   5   7   1     1286.74     1257.98     28.61 o
   6   7   1      549.32      518.25     14.43 o
   7   7   1      143.05      111.70      6.88 o
  -7   8   1      151.46      166.45      6.71 o
  -6   8   1      313.82      323.46      8.72 o
  -5   8   1      229.65      230.20      7.20 o
  -4   8   1      546.25      519.22     10.30 o
  -3   8   1      311.86      326.02      9.98 o
  -2   8   1      853.48      805.15     22.40 o
  -1   8   1     1252.35     1270.34     33.90 o
   0   8   1      873.33      931.81     27.39 o
   1   8   1     1242.40     1234.21     34.05 o
   2   8   1      887.66      837.31     19.01 o
   3   8   1      346.81      350.19      7.35 o
   4   8   1      532.82      512.11     10.30 o
   5   8   1      234.62      247.96      7.13 o
   6   8   1      323.28      320.94      7.45 o
   7   8   1      150.38      170.25      7.09 o
   8   8   1      174.49      146.21      7.12 o
  -8   9   1       96.95       87.83      7.48 o
  -7   9   1      352.63      342.50      9.47 o
  -6   9   1       97.55       99.67      6.92 o
  -5   9   1      153.90      136.24      7.11 o
  -4   9   1      451.44      484.60     14.33 o
  -3   9   1      537.56      563.57     12.49 o
  -2   9   1       58.49       59.49      7.18 o
  -1   9   1      508.91      483.00     12.13 o
   0   9   1     1093.43     1137.25     43.94 o
   1   9   1      485.39      456.99     13.35 o
   2   9   1       50.97       56.86      7.22 o
   3   9   1      531.99      575.46      8.48 o
   4   9   1      463.98      503.29     14.57 o
   5   9   1      150.72      136.17      7.29 o
   6   9   1       98.95      113.37      7.63 o
   7   9   1      354.88      366.47     10.88 o
   8   9   1       96.57       89.26      7.13 o
   9   9   1        6.63       18.05      7.78 o
  -8  10   1       23.23       20.57      7.76 o
  -7  10   1       70.27       66.91      7.55 o
  -6  10   1      178.36      180.27     10.78 o
  -5  10   1       91.85      105.12      7.71 o
  -4  10   1      252.86      233.70      9.77 o
  -3  10   1      232.97      223.25      7.93 o
  -2  10   1      411.15      403.85     14.44 o
  -1  10   1      321.91      306.84     10.13 o
   0  10   1      121.98      150.92      7.80 o
   1  10   1      288.15      259.67      8.15 o
   2  10   1      392.72      375.76     14.26 o
   3  10   1      228.55      228.44      6.96 o
   4  10   1      250.21      234.77      7.26 o
   5  10   1       92.80      109.82      7.52 o
   6  10   1      179.50      170.76      9.83 o
   7  10   1       72.05       96.17      7.70 o
   8  10   1       23.59       33.92      8.49 o
  -7  11   1        0.70       20.34      8.25 o
  -6  11   1       53.07       58.91      8.35 o
  -5  11   1      132.00      139.98      8.51 o
  -4  11   1       41.67       58.23      8.06 o
  -3  11   1      156.31      140.97      8.01 o
  -2  11   1      256.52      284.50     13.02 o
  -1  11   1      242.33      224.11      8.98 o
   0  11   1       29.24       39.25      7.55 o
   1  11   1      238.02      215.39      8.00 o
   2  11   1      260.93      270.80      9.21 o
   3  11   1      156.13      144.69      7.90 o
   4  11   1       40.92       43.17      7.13 o
   5  11   1      136.88      148.39      8.00 o
   6  11   1       51.00       50.05      7.81 o
   7  11   1        0.80        6.74      8.58 o
  -5  12   1       30.52       22.99      8.84 o
  -4  12   1      109.97      103.18      8.51 o
  -3  12   1       54.07       63.63      8.59 o
  -2  12   1       26.49       42.41      8.63 o
  -1  12   1       72.12      102.16      8.19 o
   0  12   1       43.54       69.41      9.06 o
   1  12   1       78.68      103.99      8.41 o
   2  12   1       28.05       54.55      8.54 o
   3  12   1       52.57       47.03      7.73 o
   4  12   1      110.69      101.49      8.84 o
   5  12   1       32.45       49.39      9.38 o
  -1  13   1       31.99       36.14      8.64 o
   0  13   1      102.06       86.39      8.69 o
   1  13   1       32.44       32.24      8.80 o
   0   1   2     1146.58     1000.20      9.85 o
   1   1   2    11768.62    13209.11     62.11 o
  -1   2   2    14870.39    16355.36     82.10 o
   0   2   2     1795.39     1763.22     11.60 o
   1   2   2    14636.58    16210.90    110.27 o
   2   2   2    45799.61    45068.24    445.70 o
  -2   3   2      157.32      204.99      7.69 o
  -1   3   2     5162.14     5545.43     54.58 o
   0   3   2    13111.34    13216.56    132.51 o
   1   3   2     5245.23     5531.37     43.26 o
   2   3   2      140.02      177.47      7.98 o
   3   3   2     3332.73     3114.74     34.01 o
  -3   4   2    10559.47    10675.02    168.77 o
  -2   4   2      681.43      693.37     13.10 o
  -1   4   2     5613.33     6031.91     68.61 o
   0   4   2       41.43       48.31      7.37 o
   1   4   2     5487.57     5833.10     76.81 o
   2   4   2      810.44      832.15     12.39 o
   3   4   2    11212.94    11287.18    160.41 o
   4   4   2     1533.96     1679.20     29.87 o
  -4   5   2      545.59      538.47      8.01 o
  -3   5   2     3044.72     2983.97     52.94 o
  -2   5   2     1836.65     2077.03     34.34 o
  -1   5   2     8414.46     8387.08    149.96 o
   0   5   2      585.42      482.12      7.81 o
   1   5   2     8193.64     8080.04    124.53 o
   2   5   2     1771.05     1963.96     35.02 o
   3   5   2     3094.76     2991.36     43.57 o
   4   5   2      546.71      549.82      8.92 o
   5   5   2     2963.20     2865.22     76.39 o
  -5   6   2      534.55      525.24     10.27 o
  -4   6   2      558.32      581.29     13.72 o
  -3   6   2      593.25      684.66     12.53 o
  -2   6   2     4819.81     4553.42     70.82 o
  -1   6   2     1210.63     1274.71     26.94 o
   0   6   2      258.36      380.32     11.40 o
   1   6   2     1217.43     1279.17     28.80 o
   2   6   2     4871.52     4514.61     91.83 o
   3   6   2      530.52      600.86     10.29 o
   4   6   2      570.75      576.19      9.94 o
   5   6   2      541.99      537.95     11.01 o
   6   6   2      937.23      992.73     22.96 o
  -6   7   2      196.07      195.87      6.78 o
  -5   7   2       15.61       31.10      6.56 o
  -4   7   2     3890.79     3630.72     78.83 o
  -3   7   2       44.24       71.65      6.92 o
  -2   7   2       23.92       33.96      7.35 o
  -1   7   2      332.18      331.79      7.54 o
   0   7   2     6907.61     7326.80    188.51 o
   1   7   2      335.72      330.44      7.73 o
   2   7   2       34.45       46.07      7.33 o
   3   7   2       43.56       73.41      7.23 o
   4   7   2     3952.67     3664.26     92.63 o
   5   7   2       12.92       37.51      6.90 o
   6   7   2      194.60      181.17      6.99 o
   7   7   2      104.52      119.82      7.20 o
  -7   8   2      523.00      484.29     14.23 o
  -6   8   2      491.26      488.93     15.57 o
  -5   8   2      335.20      343.23      6.79 o
  -4   8   2       69.17       63.53      6.64 o
  -3   8   2     1529.23     1522.04     31.66 o
  -2   8   2     1014.24      949.35     27.40 o
  -1   8   2      907.48      910.05     28.46 o
   0   8   2       30.81       38.08      7.98 o
   1   8   2      960.96      970.84     26.49 o
   2   8   2     1034.33      948.86     26.33 o
   3   8   2     1521.39     1472.09     32.05 o
   4   8   2       72.25       68.45      6.91 o
   5   8   2      326.22      323.48      7.38 o
   6   8   2      508.41      527.24     14.17 o
   7   8   2      529.04      486.16     10.87 o
   8   8   2        9.42       36.18      6.75 o
  -8   9   2        4.26       10.94      7.26 o
  -7   9   2       52.08       37.84      7.25 o
  -6   9   2       58.97       70.83      6.93 o
  -5   9   2      986.74     1006.93     25.41 o
  -4   9   2       32.90       34.08      7.06 o
  -3   9   2      113.41      124.97      7.13 o
  -2   9   2       15.93       28.94      6.91 o
  -1   9   2      959.33      989.34     29.50 o
   0   9   2      174.10      181.39      8.00 o
   1   9   2      973.33     1019.24     33.15 o
   2   9   2       18.62       24.20      7.38 o
   3   9   2      101.92      118.59      6.81 o
   4   9   2       33.17       39.67      7.36 o
   5   9   2      958.72      969.71     21.65 o
   6   9   2       56.15       60.65      7.37 o
   7   9   2       53.65       48.90      7.69 o
   8   9   2        4.24        9.02      6.97 o
   9   9   2      180.55      185.08      7.79 o
  -8  10   2       54.61       50.66      7.52 o
  -7  10   2      150.72      157.64      7.46 o
  -6  10   2      105.39      111.04      7.73 o
  -5  10   2       79.10       62.34      7.02 o
  -4  10   2      179.59      179.45      7.86 o
  -3  10   2      285.89      267.24      7.95 o
  -2  10   2      303.60      302.48      8.85 o
  -1  10   2      401.87      401.41     12.90 o
   0  10   2        0.24        1.63      7.42 o
   1  10   2      403.51      391.63     11.72 o
   2  10   2      295.53      289.85     11.62 o
   3  10   2      288.94      267.22      7.10 o
   4  10   2      183.72      187.44      7.30 o
   5  10   2       77.16       80.55      7.06 o
   6  10   2      108.30      110.66      7.61 o
   7  10   2      149.40      150.37      7.84 o
   8  10   2       53.94       48.85      7.71 o
  -6  11   2       56.97       63.27      8.17 o
  -5  11   2        0.28       -2.32      8.17 o
  -4  11   2      399.13      405.46     13.51 o
  -3  11   2       13.89       12.52      8.36 o
  -2  11   2        0.20       15.14      7.73 o
  -1  11   2        2.05        9.11      7.68 o
   0  11   2      557.91      523.89     19.20 o
   1  11   2        1.85        1.62      8.57 o
   2  11   2        0.76        8.40      7.52 o
   3  11   2       14.23       15.51      7.32 o
   4  11   2      396.78      394.26      9.27 o
   5  11   2        0.27        9.60      7.86 o
   6  11   2       57.57       63.40      7.79 o
  -5  12   2        2.83       13.79      8.90 o
  -4  12   2        8.57       23.28      8.62 o
  -3  12   2       74.78       75.48      8.44 o
  -2  12   2      195.29      211.42     12.29 o
  -1  12   2       28.13       51.98      8.54 o
   0  12   2        0.52       10.31      8.12 o
   1  12   2       33.83       49.71      8.77 o
   2  12   2      202.54      237.64      9.99 o
   3  12   2       70.36       76.99      8.18 o
   4  12   2        8.74       16.62      8.67 o
   5  12   2        2.88        5.21      7.54 o
   0  13   2       17.05       26.70      9.15 o
   0   1   3    22444.82    24517.31    118.60 o
   1   1   3       13.48       33.05      6.79 o
  -1   2   3    15374.43    16479.02     98.82 o
   0   2   3    18998.96    20061.89     95.67 o
   1   2   3    16273.78    17497.09     71.84 o
   2   2   3     3632.53     3767.72     26.05 o
  -2   3   3    12075.02    11858.26     80.84 o
  -1   3   3     4036.66     3736.29     19.57 o
   0   3   3     2653.02     2619.12     11.78 o
   1   3   3     4027.15     3705.29     32.49 o
   2   3   3    12369.13    12275.95    130.26 o
   3   3   3     7908.49     7866.38     61.40 o
  -3   4   3     3765.96     3993.92     58.92 o
  -2   4   3     4615.42     4362.99     47.45 o
  -1   4   3     2638.92     2574.74     28.62 o
   0   4   3       19.69      110.09     23.22 o
   1   4   3     2831.19     2816.76     29.24 o
   2   4   3     4447.77     4208.62     39.25 o
   3   4   3     3837.67     4039.11     41.93 o
   4   4   3        9.47       11.18      6.58 o
  -4   5   3     2090.54     1976.93     30.43 o
  -3   5   3     3076.37     2994.31     57.07 o
  -2   5   3      312.39      321.48      6.88 o
  -1   5   3     5061.14     5389.47     66.08 o
   0   5   3     7475.07     7429.94     87.21 o
   1   5   3     5089.90     5311.50     63.74 o
   2   5   3      299.35      305.51      6.96 o
   3   5   3     3092.87     3034.05     54.57 o
   4   5   3     2169.50     2051.51     34.40 o
   5   5   3      773.15      652.13     15.63 o
  -5   6   3      353.64      347.92      8.59 o
  -4   6   3      976.28      937.75     16.71 o
  -3   6   3     1648.87     1611.84     28.01 o
  -2   6   3     1233.50     1213.18     22.77 o
  -1   6   3     2320.12     2576.82     50.72 o
   0   6   3     6000.64     6052.75     80.52 o
   1   6   3     2241.18     2485.78     36.29 o
   2   6   3     1185.96     1190.58     23.51 o
   3   6   3     1632.74     1549.89     21.76 o
   4   6   3      973.14      966.94     15.79 o
   5   6   3      364.46      361.92      7.35 o
   6   6   3      765.42      694.78     26.92 o
  -6   7   3      890.23      806.71     22.04 o
  -5   7   3     1080.75     1122.88     22.85 o
  -4   7   3      154.59      153.43      6.99 o
  -3   7   3      432.11      480.86      9.10 o
  -2   7   3     1359.22     1368.38     29.57 o
  -1   7   3     1697.97     1610.60     28.02 o
   0   7   3       23.30       43.12      7.34 o
   1   7   3     1727.42     1648.43     35.31 o
   2   7   3     1331.98     1353.33     31.94 o
   3   7   3      427.01      458.88     10.06 o
   4   7   3      160.30      155.20      6.88 o
   5   7   3     1049.96     1087.78     26.39 o
   6   7   3      899.52      815.89     15.36 o
   7   7   3      476.76      426.14     13.53 o
  -7   8   3      113.05      125.75      7.79 o
  -6   8   3      221.64      205.02      7.05 o
  -5   8   3      354.55      376.80      8.86 o
  -4   8   3      390.41      414.23      8.59 o
  -3   8   3      714.04      748.80     14.79 o
  -2   8   3     1616.44     1660.09     33.29 o
  -1   8   3      924.18      822.30     22.86 o
   0   8   3     1695.09     1523.90     35.47 o
   1   8   3      909.84      809.49     16.71 o
   2   8   3     1658.26     1673.49     35.06 o
   3   8   3      744.01      743.95     16.95 o
   4   8   3      378.25      395.38     11.80 o
   5   8   3      358.72      380.69     12.00 o
   6   8   3      217.02      222.25      7.95 o
   7   8   3      109.97      125.60      7.49 o
   8   8   3      226.58      256.80      8.30 o
  -8   9   3       64.78       68.38      7.17 o
  -7   9   3      287.86      263.08      8.19 o
  -6   9   3       82.04       78.18      7.35 o
  -5   9   3      109.79       98.89      7.14 o
  -4   9   3      595.59      532.49     16.89 o
  -3   9   3      688.41      703.44     19.93 o
  -2   9   3      155.70      173.82      7.69 o
  -1   9   3      450.24      443.31     14.42 o
   0   9   3      706.33      812.80     27.24 o
   1   9   3      422.61      416.78     12.52 o
   2   9   3      158.17      179.25      7.69 o
   3   9   3      678.03      671.60     12.97 o
   4   9   3      594.76      522.37      9.64 o
   5   9   3      106.40      105.28      7.35 o
   6   9   3       74.78       62.51      7.70 o
   7   9   3      282.56      250.78      7.21 o
   8   9   3       68.01       77.02      7.36 o
   9   9   3        0.25        0.16      7.26 o
  -8  10   3       29.63       28.81      7.18 o
  -7  10   3       74.06       78.36      7.17 o
  -6  10   3      205.07      204.60      7.98 o
  -5  10   3      120.02      123.53      8.17 o
  -4  10   3      213.81      198.58      7.54 o
  -3  10   3      234.71      270.88      9.98 o
  -2  10   3      210.75      223.29      7.54 o
  -1  10   3      215.91      221.13      8.43 o
   0  10   3       73.00       96.04      7.58 o
   1  10   3      201.16      208.22      7.88 o
   2  10   3      201.80      209.56      7.74 o
   3  10   3      254.13      264.83      6.96 o
   4  10   3      217.97      203.85      6.94 o
   5  10   3      124.85      125.32      7.32 o
   6  10   3      211.09      210.60     10.87 o
   7  10   3       74.05       69.80      7.47 o
   8  10   3       30.30       33.03      7.81 o
  -6  11   3       63.85       76.24      8.26 o
  -5  11   3      186.14      161.79      8.11 o
  -4  11   3       41.60       59.13      9.33 o
  -3  11   3       43.61       42.88      7.98 o
  -2  11   3      246.54      249.34     11.26 o
  -1  11   3       69.46       77.93      7.62 o
   0  11   3       52.46       75.52      8.47 o
   1  11   3       63.19       78.35      7.87 o
   2  11   3      246.32      245.49     10.41 o
   3  11   3       44.73       58.14      7.17 o
   4  11   3       39.27       63.15      7.18 o
   5  11   3      184.35      170.24      7.40 o
   6  11   3       63.75       70.38      7.48 o
  -4  12   3       87.08       84.25      9.03 o
  -3  12   3       72.79       59.58      8.80 o
  -2  12   3       32.99       29.84      7.82 o
  -1  12   3      106.04      112.83      8.01 o
   0  12   3      139.93      144.34      8.13 o
   1  12   3      111.21      111.54      8.11 o
   2  12   3       31.91       32.96      7.50 o
   3  12   3       71.18       69.98      7.87 o
   4  12   3       85.36       95.23      8.39 o
   0   0   4    26351.23    23058.67    355.65 o
   0   1   4    12696.47    13322.36     63.95 o
   1   1   4    25083.83    26327.29    154.32 o
  -1   2   4     8092.03     8311.59     69.91 o
   0   2   4      796.94      885.91      8.98 o
   1   2   4     8626.22     8928.88     51.74 o
   2   2   4      111.28      120.42      6.88 o
  -2   3   4     2173.53     2249.04     11.87 o
  -1   3   4     8651.55     8707.45     42.35 o
   0   3   4      249.40      294.10      7.97 o
   1   3   4     8863.59     8885.56     37.77 o
   2   3   4     2124.52     2174.78     20.21 o
   3   3   4     7794.97     7772.26     68.32 o
  -3   4   4     1331.01     1526.92     17.64 o
  -2   4   4      230.12      211.12      6.40 o
  -1   4   4      952.02     1001.48      8.15 o
   0   4   4    13461.07    14310.82    152.02 o
   1   4   4      888.12      954.73     12.69 o
   2   4   4      273.25      271.33      6.58 o
   3   4   4     1343.42     1528.18     16.70 o
   4   4   4     9661.44     9364.84     81.77 o
  -4   5   4      206.11      175.31      7.29 o
  -3   5   4      754.33      681.49      9.86 o
  -2   5   4    11147.17    11019.16    135.77 o
  -1   5   4     1509.21     1525.92     17.53 o
   0   5   4      419.09      478.17      7.11 o
   1   5   4     1474.04     1466.53     15.99 o
   2   5   4    11024.73    10656.99    114.80 o
   3   5   4      652.35      573.07      7.97 o
   4   5   4      215.74      178.01      6.93 o
   5   5   4       50.59       84.42      6.94 o
  -5   6   4     2534.71     2596.26     52.48 o
  -4   6   4     1696.35     1647.55     28.52 o
  -3   6   4      646.77      668.43     10.03 o
  -2   6   4       70.13       78.25      6.55 o
  -1   6   4     5504.46     5281.17     77.52 o
   0   6   4      960.74      977.46     12.64 o
   1   6   4     5491.91     5304.09     80.30 o
   2   6   4       65.90       87.02      6.61 o
   3   6   4      635.74      643.92     11.97 o
   4   6   4     1729.81     1687.04     33.18 o
   5   6   4     2586.14     2602.78     48.46 o
   6   6   4      301.63      268.55      6.86 o
  -6   7   4      160.97      144.14      7.29 o
  -5   7   4      242.20      233.49      6.55 o
  -4   7   4      101.65       96.09      6.15 o
  -3   7   4     1895.24     1878.20     36.05 o
  -2   7   4      323.11      314.53      7.21 o
  -1   7   4      953.57      893.88     14.83 o
   0   7   4      140.54      188.97      7.10 o
   1   7   4      955.77      911.43     17.74 o
   2   7   4      326.47      324.60      7.20 o
   3   7   4     1888.99     1873.90     35.56 o
   4   7   4      109.70      106.31      6.59 o
   5   7   4      235.85      219.67      6.95 o
   6   7   4      162.89      151.76      7.57 o
   7   7   4      922.54      912.36     23.16 o
  -7   8   4       79.06       69.10      6.93 o
  -6   8   4      327.58      325.15      7.68 o
  -5   8   4      265.37      269.77      7.04 o
  -4   8   4      995.82      938.23     17.95 o
  -3   8   4      717.24      718.82     15.77 o
  -2   8   4       92.49       83.77      7.11 o
  -1   8   4     1101.32     1146.61     26.00 o
   0   8   4     1833.32     1867.80     40.38 o
   1   8   4     1071.66     1085.05     21.41 o
   2   8   4       88.41       76.27      6.40 o
   3   8   4      674.41      642.05     10.35 o
   4   8   4      996.43      942.88     21.37 o
   5   8   4      255.81      271.42      8.73 o
   6   8   4      321.75      312.21      7.96 o
   7   8   4       76.89       71.93      7.45 o
   8   8   4      100.89       82.30      7.08 o
  -8   9   4      130.37      135.35      7.03 o
  -7   9   4        2.32       13.78      6.99 o
  -6   9   4      574.53      524.23     12.27 o
  -5   9   4       62.81       77.00      6.92 o
  -4   9   4       69.73       69.41      7.51 o
  -3   9   4       40.39       53.01      7.41 o
  -2   9   4     1656.77     1685.10     29.77 o
  -1   9   4       60.12       62.03      7.20 o
   0   9   4      242.99      259.55     12.17 o
   1   9   4       59.21       51.03      7.23 o
   2   9   4     1717.17     1728.41     34.73 o
   3   9   4       34.92       53.62      6.26 o
   4   9   4       56.54       61.19      6.49 o
   5   9   4       65.30       73.29      7.03 o
   6   9   4      577.56      520.58     15.06 o
   7   9   4        2.60       -1.80      7.43 o
   8   9   4      127.71      128.67      7.86 o
   9   9   4       26.86       31.72      7.63 o
  -8  10   4       85.81       84.37      7.24 o
  -7  10   4        4.71        8.18      6.86 o
  -6  10   4       16.41       34.78      7.22 o
  -5  10   4      268.81      291.49     11.29 o
  -4  10   4      297.36      306.55     11.73 o
  -3  10   4       45.43       57.77      7.53 o
  -2  10   4       16.57       29.88      7.44 o
  -1  10   4      345.15      340.59     12.13 o
   0  10   4      296.20      285.29     11.47 o
   1  10   4      313.28      307.43     10.45 o
   2  10   4       14.77       29.60      7.22 o
   3  10   4       48.81       65.27      7.25 o
   4  10   4      303.09      304.52      7.99 o
   5  10   4      274.40      282.76      7.10 o
   6  10   4       18.27       52.03      7.74 o
   7  10   4        5.11        4.88      7.24 o
   8  10   4       86.94       88.59      8.34 o
  -6  11   4       11.38       24.80     10.64 o
  -5  11   4       26.19       26.40      7.70 o
  -4  11   4        2.37       16.45      7.48 o
  -3  11   4      425.77      437.88     12.05 o
  -2  11   4       25.04       25.56      7.65 o
  -1  11   4      424.97      414.08     10.45 o
   0  11   4        8.41        0.82      7.85 o
   1  11   4      406.87      378.66     11.34 o
   2  11   4       22.62       25.12      7.36 o
   3  11   4      434.25      439.07      9.81 o
   4  11   4        1.99       13.21      6.93 o
   5  11   4       27.52       32.34      7.06 o
   6  11   4       10.88       15.66      7.76 o
  -4  12   4       59.14       57.16     10.16 o
  -3  12   4       58.70       51.80      8.82 o
  -2  12   4       32.79       39.06      8.48 o
  -1  12   4       62.69       52.67      8.03 o
   0  12   4       63.50       77.22      7.87 o
   1  12   4       60.28       56.15      7.77 o
   2  12   4       34.50       43.14      7.74 o
   3  12   4       60.91       74.45      8.26 o
   4  12   4       56.32       66.05      8.13 o
   0   1   5       56.40      121.15      6.33 o
   1   1   5    22233.63    23248.03    155.96 o
  -1   2   5    12219.77    12915.84     91.25 o
   0   2   5    11771.53    12598.31    105.33 o
   1   2   5    12280.00    13055.63     60.60 o
   2   2   5     1226.23     1237.30     13.72 o
  -2   3   5     3065.83     3032.82     23.09 o
  -1   3   5     5134.07     5015.29     38.11 o
   0   3   5     6351.79     5875.13     45.23 o
   1   3   5     5094.95     4953.41     29.67 o
   2   3   5     3174.05     3059.92     17.39 o
   3   3   5      301.45      182.18      6.09 o
  -3   4   5     2531.84     2664.56     23.69 o
  -2   4   5     5005.46     5141.55     36.15 o
  -1   4   5     4614.85     4649.13     27.80 o
   0   4   5      226.83      316.16      6.70 o
   1   4   5     4524.58     4552.15     25.93 o
   2   4   5     4859.58     5000.26     51.81 o
   3   4   5     2577.63     2772.32     30.19 o
   4   4   5     3781.64     3415.05     29.75 o
  -4   5   5     5264.91     5004.97     76.67 o
  -3   5   5     1703.80     1890.96     23.15 o
  -2   5   5     1036.69     1124.71     15.81 o
  -1   5   5     2315.80     2253.66     24.38 o
   0   5   5     3377.83     3296.66     43.68 o
   1   5   5     2335.43     2265.56     26.03 o
   2   5   5     1053.37     1143.88     12.83 o
   3   5   5     1617.52     1777.26     17.49 o
   4   5   5     5240.74     4911.93     63.95 o
   5   5   5     2202.78     2085.12     34.96 o
  -5   6   5      524.11      496.62      8.81 o
  -4   6   5     1511.18     1362.61     19.77 o
  -3   6   5     1549.57     1575.11     22.46 o
  -2   6   5      523.64      546.22     12.49 o
  -1   6   5     1631.42     1560.51     22.93 o
   0   6   5     1651.90     1731.94     23.95 o
   1   6   5     1662.96     1574.36     21.79 o
   2   6   5      556.63      572.40      9.59 o
   3   6   5     1631.34     1656.33     23.47 o
   4   6   5     1538.32     1402.14     24.23 o
   5   6   5      542.63      505.71      9.16 o
   6   6   5      233.04      263.23      6.85 o
  -6   7   5      319.73      351.16      7.47 o
  -5   7   5      937.39      826.42     12.61 o
  -4   7   5      289.10      256.32      6.23 o
  -3   7   5      324.04      313.34      7.20 o
  -2   7   5     2076.38     1957.03     33.17 o
  -1   7   5     1791.53     1814.08     25.35 o
   0   7   5       51.29       64.91      6.58 o
   1   7   5     1799.82     1843.10     32.83 o
   2   7   5     2095.88     1960.85     28.13 o
   3   7   5      334.81      328.00      6.78 o
   4   7   5      271.12      245.35      6.64 o
   5   7   5      893.65      780.51     14.54 o
   6   7   5      327.44      362.94      8.16 o
   7   7   5       33.90       38.14      7.53 o
  -7   8   5      117.05      110.14      6.63 o
  -6   8   5      305.55      299.16      7.25 o
  -5   8   5      707.63      703.55     11.06 o
  -4   8   5      480.24      436.37      9.01 o
  -3   8   5       78.19       99.95      6.57 o
  -2   8   5     1159.10     1117.40     22.41 o
  -1   8   5     1000.69     1010.65     20.27 o
   0   8   5      429.39      474.11      9.79 o
   1   8   5      997.05      989.59     18.96 o
   2   8   5     1180.94     1129.00     18.52 o
   3   8   5       70.74       86.25      5.96 o
   4   8   5      468.85      429.28      9.29 o
   5   8   5      718.76      711.18     13.19 o
   6   8   5      309.01      282.96      8.83 o
   7   8   5      115.82      112.64      7.62 o
   8   8   5      318.05      285.44      7.83 o
  -8   9   5      110.63       99.00      6.84 o
  -7   9   5      256.38      267.21      6.75 o
  -6   9   5       59.56       78.44      6.77 o
  -5   9   5      127.77      120.80      7.01 o
  -4   9   5      321.56      347.90      8.66 o
  -3   9   5      388.19      409.44      7.46 o
  -2   9   5       34.73       48.27      6.80 o
  -1   9   5      281.84      280.27      8.48 o
   0   9   5      310.60      336.79      9.71 o
   1   9   5      309.66      290.34      7.20 o
   2   9   5       39.79       57.10      6.56 o
   3   9   5      374.12      375.75      6.49 o
   4   9   5      328.69      335.74      6.88 o
   5   9   5      125.05      109.06      7.28 o
   6   9   5       63.08       78.40      7.53 o
   7   9   5      252.88      262.78      7.53 o
   8   9   5      109.25       94.30      7.53 o
   9   9   5        1.65       12.33      7.16 o
  -8  10   5       30.20       30.41      7.13 o
  -7  10   5       54.51       56.96      7.00 o
  -6  10   5       96.21       98.18      7.25 o
  -5  10   5       63.85       75.74      7.23 o
  -4  10   5       96.14      106.84      8.35 o
  -3  10   5      408.24      397.65      9.86 o
  -2  10   5      450.82      382.21      7.32 o
  -1  10   5      350.89      366.23     11.03 o
   0  10   5      305.87      369.82     11.73 o
   1  10   5      358.86      353.27      9.87 o
   2  10   5      436.91      368.11      9.52 o
   3  10   5      420.37      397.94     11.38 o
   4  10   5       92.10      108.87      7.02 o
   5  10   5       64.50       76.51      6.64 o
   6  10   5      100.32      120.19      7.61 o
   7  10   5       49.67       58.20      7.67 o
   8  10   5       30.17       35.65      7.97 o
  -6  11   5       71.08       85.10      8.22 o
  -5  11   5      128.81      121.40      7.70 o
  -4  11   5       17.23       11.81      7.70 o
  -3  11   5       92.17       86.07      7.70 o
  -2  11   5      357.25      376.09     11.33 o
  -1  11   5      173.28      209.36      7.89 o
   0  11   5       16.06       25.73      7.88 o
   1  11   5      166.85      183.27      8.32 o
   2  11   5      361.02      367.30      8.98 o
   3  11   5       93.32       86.91      7.08 o
   4  11   5       17.97       25.26      7.09 o
   5  11   5      124.69      132.47      7.68 o
   6  11   5       68.52       78.25      7.48 o
  -4  12   5       47.96       68.81      9.93 o
  -3  12   5       52.54       59.44      7.74 o
  -2  12   5       43.82       48.32      7.63 o
  -1  12   5       31.02       35.34      8.20 o
   0  12   5       41.29       38.02      7.96 o
   1  12   5       35.73       48.52      8.07 o
   2  12   5       44.37       50.45      8.13 o
   3  12   5       53.27       65.08      7.52 o
   4  12   5       54.21       54.34      8.51 o
   0   1   6    18039.46    16921.80    114.58 o
   1   1   6    17754.27    18204.56     86.53 o
  -1   2   6      865.32      814.53      7.32 o
   0   2   6     1017.64      992.27      9.64 o
   1   2   6      884.53      830.85      7.18 o
   2   2   6    15401.62    15520.26    124.88 o
  -2   3   6     1849.64     2058.83     15.84 o
  -1   3   6     2566.52     2468.02     22.90 o
   0   3   6     7108.77     7124.04     64.75 o
   1   3   6     2568.56     2468.62     13.10 o
   2   3   6     1884.27     2069.61     15.78 o
   3   3   6     5299.92     6115.46     49.74 o
  -3   4   6     7433.11     7554.00     70.25 o
  -2   4   6     1377.91     1372.64      9.78 o
  -1   4   6     4325.49     4136.82     29.10 o
   0   4   6       33.04       24.74      6.42 o
   1   4   6     4178.42     3974.10     30.47 o
   2   4   6     1368.58     1370.26     12.50 o
   3   4   6     7584.68     7709.62     77.10 o
   4   4   6       31.54        5.17      6.03 o
  -4   5   6      655.50      650.85      8.64 o
  -3   5   6     1135.83     1091.43     13.16 o
  -2   5   6      599.86      636.31      8.47 o
  -1   5   6     2622.40     2186.13     22.45 o
   0   5   6     1361.35     1443.94     15.09 o
   1   5   6     2543.79     2101.17     20.20 o
   2   5   6      590.00      619.24      7.89 o
   3   5   6     1271.62     1233.58     12.73 o
   4   5   6      628.15      625.53      9.32 o
   5   5   6     4122.44     4463.50     54.07 o
  -5   6   6      451.62      478.77      9.12 o
  -4   6   6      188.00      156.37      6.21 o
  -3   6   6      465.54      468.09      7.81 o
  -2   6   6     5135.19     4942.02     67.77 o
  -1   6   6     1554.03     1630.35     18.15 o
   0   6   6        9.93       36.62      6.29 o
   1   6   6     1515.78     1572.67     18.85 o
   2   6   6     5081.10     4826.73     51.40 o
   3   6   6      471.49      460.49      6.20 o
   4   6   6      183.90      141.60      7.01 o
   5   6   6      404.09      417.11      9.68 o
   6   6   6      864.96      810.97     13.32 o
  -6   7   6      182.83      178.32      6.38 o
  -5   7   6      453.11      434.46      8.13 o
  -4   7   6     2119.07     2123.90     34.31 o
  -3   7   6      154.46      200.53      6.80 o
  -2   7   6      591.13      601.85      9.08 o
  -1   7   6       63.40       86.46      6.99 o
   0   7   6     4746.48     4610.69     64.14 o
   1   7   6       71.81       88.43      6.86 o
   2   7   6      588.91      592.15      7.07 o
   3   7   6      149.30      211.89      6.50 o
   4   7   6     2135.30     2186.16     34.66 o
   5   7   6      440.00      423.89     12.19 o
   6   7   6      188.80      179.14      6.95 o
   7   7   6        0.09        2.94      6.96 o
  -7   8   6      492.89      469.71      9.17 o
  -6   8   6      598.32      569.44     10.97 o
  -5   8   6       82.12       64.13      6.22 o
  -4   8   6       28.66       45.13      6.36 o
  -3   8   6     1065.20     1043.04     18.13 o
  -2   8   6      629.42      605.26     15.50 o
  -1   8   6     1207.03     1295.94     21.06 o
   0   8   6       33.58       66.04      6.58 o
   1   8   6     1244.69     1328.05     24.75 o
   2   8   6      581.93      571.68      8.03 o
   3   8   6     1047.76     1030.00     16.31 o
   4   8   6       24.91       52.10      6.07 o
   5   8   6       85.92       71.12      6.13 o
   6   8   6      625.62      596.37     14.98 o
   7   8   6      507.78      472.74      8.92 o
   8   8   6       34.13       49.65      7.32 o
  -8   9   6        6.11        9.87      7.29 o
  -7   9   6        8.27       17.08      6.62 o
  -6   9   6       24.91       18.34      6.88 o
  -5   9   6      598.90      548.53     10.26 o
  -4   9   6       25.58       27.49      6.47 o
  -3   9   6      424.11      401.90      8.91 o
  -2   9   6       17.04       40.78      6.69 o
  -1   9   6     1039.09     1034.69     21.41 o
   0   9   6      167.48      148.58      7.00 o
   1   9   6     1116.86     1098.92     23.46 o
   2   9   6       14.34       26.03      6.30 o
   3   9   6      414.91      388.85      7.84 o
   4   9   6       25.58       29.70      6.43 o
   5   9   6      599.74      548.43     12.40 o
   6   9   6       24.71       22.34      6.76 o
   7   9   6        8.23        7.90      7.41 o
   8   9   6        5.43       17.38      7.52 o
  -7  10   6       76.64       73.20      7.52 o
  -6  10   6       47.02       50.97      7.47 o
  -5  10   6       64.06       65.14      7.77 o
  -4  10   6       75.69       92.16      7.09 o
  -3  10   6      174.75      180.27      7.29 o
  -2  10   6      549.39      545.50     13.40 o
  -1  10   6      217.20      224.26      8.07 o
   0  10   6        3.08        7.53      6.90 o
   1  10   6      232.19      234.44      8.11 o
   2  10   6      544.00      530.90     11.06 o
   3  10   6      164.59      172.89      6.55 o
   4  10   6       80.97       97.06      6.65 o
   5  10   6       59.40       64.75      7.13 o
   6  10   6       43.79       39.01      6.84 o
   7  10   6       75.47       76.23      8.08 o
  -6  11   6       48.42       52.26      8.12 o
  -5  11   6        0.18       -5.14      7.30 o
  -4  11   6      272.75      238.31      7.90 o
  -3  11   6       15.72       18.03      7.87 o
  -2  11   6        7.88       19.20      7.90 o
  -1  11   6        6.20       17.76      8.02 o
   0  11   6      439.16      458.55     13.88 o
   1  11   6        6.58        9.46      6.89 o
   2  11   6        5.46       11.57      7.49 o
   3  11   6       17.32       22.98      7.10 o
   4  11   6      278.56      255.76      7.38 o
   5  11   6        0.21        6.54      7.13 o
   6  11   6       45.03       49.09      7.33 o
  -4  12   6       32.34       44.99      9.24 o
  -3  12   6       39.95       49.88      8.63 o
  -2  12   6      137.79      122.70      7.92 o
  -1  12   6       25.26       29.05      8.12 o
   0  12   6        5.41        8.34      7.77 o
   1  12   6       25.61       26.73      7.35 o
   2  12   6      132.14      107.85      7.51 o
   3  12   6       38.66       51.87      8.07 o
   4  12   6       33.05       36.86      8.68 o
   0   1   7     9419.69     9739.91     60.84 o
   1   1   7     3393.89     4127.43     24.31 o
  -1   2   7     2927.13     2782.92     22.56 o
   0   2   7     2940.11     3082.66     24.49 o
   1   2   7     3000.02     2905.16     27.74 o
   2   2   7       40.84       66.41      5.32 o
  -2   3   7     7982.45     7810.39     60.21 o
  -1   3   7     7285.09     7305.88     72.06 o
   0   3   7      997.26      881.40     11.64 o
   1   3   7     7297.69     7331.00     50.67 o
   2   3   7     7983.70     7743.39     64.40 o
   3   3   7     4605.45     4811.27     46.98 o
  -3   4   7     1066.14     1063.38     11.04 o
  -2   4   7     6485.73     6256.47     55.17 o
  -1   4   7     1890.26     1829.25     12.83 o
   0   4   7      233.21      314.58      6.14 o
   1   4   7     1824.65     1757.41     14.69 o
   2   4   7     6366.70     5974.34     43.61 o
   3   4   7     1178.88     1161.11     12.02 o
   4   4   7      868.48      921.23     10.85 o
  -4   5   7     1964.25     1970.96     24.80 o
  -3   5   7     1876.25     2005.52     21.93 o
  -2   5   7      848.38      870.87      9.39 o
  -1   5   7     1597.54     1345.30     12.66 o
   0   5   7     2597.12     2673.27     25.78 o
   1   5   7     1573.91     1324.96     11.21 o
   2   5   7      891.32      927.52     12.06 o
   3   5   7     1870.02     1959.49     20.95 o
   4   5   7     2031.52     2055.28     24.14 o
   5   5   7       11.71        9.67      6.07 o
  -5   6   7      425.47      338.46      7.02 o
  -4   6   7     1805.68     1704.17     27.40 o
  -3   6   7     1589.93     1619.36     28.84 o
  -2   6   7     1764.85     1695.10     23.38 o
  -1   6   7      748.78      822.72     11.77 o
   0   6   7     3162.29     3516.51     49.80 o
   1   6   7      736.83      815.84     12.55 o
   2   6   7     1722.92     1635.10     19.28 o
   3   6   7     1562.35     1585.04     18.43 o
   4   6   7     1745.49     1636.33     22.34 o
   5   6   7      455.99      355.10      6.80 o
   6   6   7      911.24      822.42     12.87 o
  -6   7   7      869.37      826.29     18.15 o
  -5   7   7      240.76      308.19      7.78 o
  -4   7   7      135.92      160.72      6.80 o
  -3   7   7      526.20      590.11      8.58 o
  -2   7   7     1100.54     1122.49     18.62 o
  -1   7   7     1512.74     1349.00     22.17 o
   0   7   7      179.31      189.30      6.76 o
   1   7   7     1498.00     1310.45     17.59 o
   2   7   7     1159.22     1161.76     14.12 o
   3   7   7      551.31      600.92     10.81 o
   4   7   7      116.32      127.51      6.67 o
   5   7   7      228.40      287.31      6.75 o
   6   7   7      871.32      819.20     18.48 o
   7   7   7      102.53       96.73      6.55 o
  -7   8   7      108.36      110.21      6.69 o
  -6   8   7      250.00      226.67      6.78 o
  -5   8   7      516.88      494.13      8.40 o
  -4   8   7      258.02      251.73      6.64 o
  -3   8   7      499.93      474.29      7.85 o
  -2   8   7      386.85      405.46      8.03 o
  -1   8   7      948.18      932.45     19.27 o
   0   8   7      987.07      922.97     20.07 o
   1   8   7      945.82      905.37     16.11 o
   2   8   7      370.64      413.86      6.76 o
   3   8   7      503.08      488.52      8.03 o
   4   8   7      243.82      231.90      6.60 o
   5   8   7      546.40      527.54      9.92 o
   6   8   7      248.95      228.53      6.81 o
   7   8   7      110.25      100.71      6.68 o
   8   8   7       67.34       94.49      8.11 o
  -8   9   7       69.15       70.68      7.01 o
  -7   9   7      153.51      149.76      8.44 o
  -6   9   7       63.81       73.07      6.76 o
  -5   9   7       29.01       35.82      6.44 o
  -4   9   7      506.73      491.16     11.10 o
  -3   9   7      574.02      523.72     10.95 o
  -2   9   7       78.58       76.93      6.76 o
  -1   9   7      336.06      326.75      7.60 o
   0   9   7     1162.33      994.16     15.18 o
   1   9   7      341.67      332.26      6.66 o
   2   9   7       83.13       91.98      6.33 o
   3   9   7      541.36      492.92      9.44 o
   4   9   7      531.25      520.22      8.01 o
   5   9   7       25.39       38.24      6.10 o
   6   9   7       62.85       77.77      6.89 o
   7   9   7      157.84      137.90      8.07 o
   8   9   7       71.16       76.81      7.80 o
  -7  10   7       53.66       55.66      8.15 o
  -6  10   7      138.68      141.73      7.61 o
  -5  10   7       79.96       84.76      7.27 o
  -4  10   7      114.57      128.95      7.02 o
  -3  10   7      181.82      183.80      6.90 o
  -2  10   7       86.98       78.01      7.06 o
  -1  10   7      104.59      130.93      7.15 o
   0  10   7      117.56      127.01      6.89 o
   1  10   7       95.29      120.12      6.28 o
   2  10   7       71.27       69.72      6.16 o
   3  10   7      187.06      184.43      6.71 o
   4  10   7      113.69      117.99      6.30 o
   5  10   7       87.08       93.96      6.76 o
   6  10   7      134.15      125.57      7.20 o
   7  10   7       51.33       59.70      7.98 o
  -6  11   7       94.65       99.53      8.01 o
  -5  11   7      148.81      140.48      8.81 o
  -4  11   7       43.73       51.46      7.73 o
  -3  11   7       32.03       32.16      7.25 o
  -2  11   7      158.73      165.10      7.67 o
  -1  11   7       93.14       94.30      7.52 o
   0  11   7       38.43       44.17      7.44 o
   1  11   7       89.01       99.85      6.91 o
   2  11   7      156.04      161.47      7.09 o
   3  11   7       35.56       55.77      6.77 o
   4  11   7       44.60       47.17      8.36 o
   5  11   7      148.98      133.97      7.76 o
   6  11   7       92.73       85.42      7.87 o
  -3  12   7       66.90       74.20      9.10 o
  -2  12   7       21.28       30.29      8.22 o
  -1  12   7      118.65      125.26      9.40 o
   0  12   7       75.53       65.10      9.28 o
   1  12   7      121.29      115.19      8.33 o
   2  12   7       18.79       22.54      8.04 o
   3  12   7       63.97       70.74      8.48 o
   0   0   8     5168.55     4844.95     63.42 o
   0   1   8       13.36        4.30      4.75 o
   1   1   8     3364.27     3461.69     21.56 o
  -1   2   8    11548.04    11757.82     88.85 o
   0   2   8     3056.63     3634.71     33.73 o
   1   2   8    11345.18    11464.68     78.36 o
   2   2   8     1034.27     1236.72     11.07 o
  -2   3   8     3897.62     3920.02     39.04 o
  -1   3   8     3171.43     2729.55     26.60 o
   0   3   8       34.00      157.20      5.24 o
   1   3   8     2981.04     2556.69     24.01 o
   2   3   8     4052.12     4089.95     27.20 o
   3   3   8     2775.19     2856.14     22.74 o
  -3   4   8      718.99      798.24     10.33 o
  -2   4   8      108.35      171.71      6.41 o
  -1   4   8     1687.41     1774.25     20.48 o
   0   4   8    11716.37    12090.23    119.09 o
   1   4   8     1702.70     1790.85     15.11 o
   2   4   8       82.05      132.28      5.67 o
   3   4   8      732.50      812.75      8.15 o
   4   4   8     4410.78     3859.92     38.92 o
  -4   5   8      755.22      752.30     11.41 o
  -3   5   8      770.68      748.36      9.46 o
  -2   5   8     7070.01     7027.75     62.42 o
  -1   5   8      612.70      592.72      6.96 o
   0   5   8       73.70       71.91      5.71 o
   1   5   8      622.40      609.86      8.40 o
   2   5   8     7038.00     6919.12     75.74 o
   3   5   8      784.90      778.78      9.03 o
   4   5   8      787.06      794.76     11.16 o
   5   5   8       11.98       26.54      5.77 o
  -5   6   8     1255.17     1285.81     18.41 o
  -4   6   8      756.17      681.25     10.94 o
  -3   6   8     1119.51      969.42     11.13 o
  -2   6   8       40.43       36.76      6.02 o
  -1   6   8     2340.56     2320.87     26.25 o
   0   6   8      593.41      577.17      9.72 o
   1   6   8     2342.29     2332.49     29.42 o
   2   6   8       43.00       32.76      5.85 o
   3   6   8     1120.23      950.26      9.04 o
   4   6   8      819.08      732.61      9.21 o
   5   6   8     1317.36     1337.39     14.11 o
   6   6   8        0.09       10.92      6.22 o
  -6   7   8        0.99        3.24      6.71 o
  -5   7   8      438.24      448.85      8.63 o
  -4   7   8       15.87       15.34      6.19 o
  -3   7   8     2449.13     2349.02     31.02 o
  -2   7   8      108.24      110.53      6.20 o
  -1   7   8     1291.54     1204.54     15.27 o
   0   7   8       29.11       67.67      6.51 o
   1   7   8     1372.16     1262.02     18.52 o
   2   7   8      130.87      133.54      6.06 o
   3   7   8     2425.64     2306.72     27.80 o
   4   7   8       13.07       12.73      5.65 o
   5   7   8      448.72      458.03      6.84 o
   6   7   8        0.79       16.08      6.45 o
   7   7   8     1002.69      948.75     19.57 o
  -7   8   8       55.76       59.87      7.71 o
  -6   8   8      126.10      134.21      6.90 o
  -5   8   8      270.10      218.44      6.46 o
  -4   8   8      608.27      552.08     10.24 o
  -3   8   8      125.96      109.61      6.35 o
  -2   8   8       31.77       43.11      6.55 o
  -1   8   8      290.59      326.50      7.17 o
   0   8   8     2823.18     2972.13     45.08 o
   1   8   8      321.85      372.81      7.92 o
   2   8   8       41.45       51.03      6.52 o
   3   8   8      110.63      113.24      6.28 o
   4   8   8      586.10      528.74      7.56 o
   5   8   8      254.42      206.67      6.58 o
   6   8   8      130.32      143.11      6.00 o
   7   8   8       58.50       57.30      6.62 o
   8   8   8       91.31       90.13      7.25 o
  -8   9   8       36.80       33.64      8.42 o
  -7   9   8        4.86       12.14      7.10 o
  -6   9   8      397.99      403.84      8.01 o
  -5   9   8       21.86       25.46      6.90 o
  -4   9   8      220.36      256.96      7.67 o
  -3   9   8       39.59       71.35      6.46 o
  -2   9   8      820.12      782.51     17.93 o
  -1   9   8       37.24       38.70      6.07 o
   0   9   8       29.59       41.98      6.33 o
   1   9   8       36.69       43.75      6.04 o
   2   9   8      809.72      730.35     10.00 o
   3   9   8       40.58       63.27      6.23 o
   4   9   8      216.10      259.15      6.62 o
   5   9   8       21.96       29.65      5.89 o
   6   9   8      393.14      388.39      7.69 o
   7   9   8        3.71       15.23      6.94 o
   8   9   8       39.71       42.00      7.47 o
  -7  10   8        2.64        6.15      9.18 o
  -6  10   8       16.98       30.36      7.30 o
  -5  10   8      256.78      222.83      7.32 o
  -4  10   8      395.21      389.03     10.57 o
  -3  10   8       86.80      105.17      6.42 o
  -2  10   8       43.23       44.49      6.78 o
  -1  10   8      189.46      223.63      8.02 o
   0  10   8      321.06      315.87      7.50 o
   1  10   8      186.37      206.93      6.94 o
   2  10   8       43.11       43.63      6.25 o
   3  10   8       91.39      107.49      6.40 o
   4  10   8      401.46      375.84      8.38 o
   5  10   8      255.37      217.15      6.62 o
   6  10   8       17.71       29.98      6.53 o
   7  10   8        2.39       21.35      8.27 o
  -5  11   8       46.33       39.39      7.98 o
  -4  11   8       20.02       23.72      7.29 o
  -3  11   8      220.35      231.49      7.23 o
  -2  11   8       13.10       17.23      7.03 o
  -1  11   8      152.78      163.74      7.47 o
   0  11   8        7.77       22.86      6.78 o
   1  11   8      150.41      161.84      7.42 o
   2  11   8       14.11       12.96      6.69 o
   3  11   8      226.13      233.71      6.81 o
   4  11   8       20.45       32.90      8.37 o
   5  11   8       44.09       44.29      7.11 o
  -3  12   8       49.99       49.64      8.05 o
  -2  12   8       21.97       28.82      7.62 o
  -1  12   8       62.80       66.46      7.46 o
   0  12   8       60.69       59.92      7.61 o
   1  12   8       60.23       54.89      8.38 o
   2  12   8       23.23       41.97      7.31 o
   3  12   8       50.65       52.78      7.40 o
   0   1   9     8642.96     8887.18     62.06 o
   1   1   9     6433.53     6498.90     48.87 o
  -1   2   9     1348.01     1229.70     12.16 o
   0   2   9    10106.47     9849.50     92.16 o
   1   2   9     1310.28     1201.26     11.49 o
   2   2   9       24.31       27.23      4.87 o
  -2   3   9     2107.75     1981.87     24.80 o
  -1   3   9     3377.34     3451.47     34.75 o
   0   3   9      843.43      745.34     10.18 o
   1   3   9     3533.76     3571.77     30.52 o
   2   3   9     2265.24     2174.27     16.47 o
   3   3   9     1546.74     1210.96     13.72 o
  -3   4   9     1155.55      982.63      9.21 o
  -2   4   9     4164.70     4138.16     50.23 o
  -1   4   9     2271.64     2118.91     26.42 o
   0   4   9     1072.27     1203.92     11.87 o
   1   4   9     2284.43     2104.41     19.20 o
   2   4   9     4171.84     4138.11     41.29 o
   3   4   9     1171.94      985.14     14.26 o
   4   4   9     2403.08     2352.90     23.13 o
  -4   5   9     1216.45     1446.89     20.39 o
  -3   5   9     1787.15     1862.42     25.57 o
  -2   5   9      760.42      764.76      9.26 o
  -1   5   9     2120.77     2064.50     24.86 o
   0   5   9     2955.58     2444.02     26.57 o
   1   5   9     2156.41     2115.11     23.11 o
   2   5   9      695.60      686.05      6.64 o
   3   5   9     1749.44     1828.04     17.60 o
   4   5   9     1275.12     1492.26     14.96 o
   5   5   9      481.89      478.46      7.41 o
  -5   6   9      258.42      245.49      6.72 o
  -4   6   9      697.50      653.70      9.93 o
  -3   6   9     1339.26     1237.47     14.50 o
  -2   6   9      461.91      503.27      7.72 o
  -1   6   9     1294.29     1263.88     20.80 o
   0   6   9     2340.52     2563.48     28.38 o
   1   6   9     1327.21     1309.03     14.48 o
   2   6   9      427.28      458.88      6.19 o
   3   6   9     1315.42     1214.08     15.89 o
   4   6   9      717.08      685.82      8.43 o
   5   6   9      294.93      279.06      6.20 o
   6   6   9      197.06      155.75      6.49 o
  -6   7   9      864.14      848.88     14.18 o
  -5   7   9      501.63      486.06      8.36 o
  -4   7   9      152.03      148.54      6.75 o
  -3   7   9      216.97      229.59      6.27 o
  -2   7   9     1692.46     1724.50     21.75 o
  -1   7   9     1110.99     1045.14     14.07 o
   0   7   9      536.51      510.17      8.51 o
   1   7   9     1115.13     1049.13     12.74 o
   2   7   9     1715.75     1728.48     24.22 o
   3   7   9      215.81      237.79      5.83 o
   4   7   9      144.10      149.58      5.82 o
   5   7   9      488.41      480.95      5.98 o
   6   7   9      878.67      857.96     15.01 o
   7   7   9        0.38        7.05      6.71 o
  -7   8   9      134.52      135.94      7.44 o
  -6   8   9      124.43      120.49      6.75 o
  -5   8   9      315.18      322.60      8.06 o
  -4   8   9      330.77      342.19      7.71 o
  -3   8   9      157.99      158.72      5.86 o
  -2   8   9      473.85      502.26      8.30 o
  -1   8   9      361.41      366.41      6.98 o
   0   8   9       86.97       72.09      5.99 o
   1   8   9      379.72      386.92      8.67 o
   2   8   9      414.02      423.68      6.30 o
   3   8   9      156.73      167.80      6.25 o
   4   8   9      309.38      327.37      6.58 o
   5   8   9      301.05      305.08      7.40 o
   6   8   9      123.20      116.32      5.61 o
   7   8   9      137.68      140.78      6.65 o
   8   8   9      125.99      131.01      7.50 o
  -8   9   9      101.88      108.57      8.03 o
  -7   9   9      113.47      108.83      6.88 o
  -6   9   9       35.16       53.99      7.99 o
  -5   9   9       60.88       60.64      6.79 o
  -4   9   9      525.91      506.64     12.23 o
  -3   9   9      387.84      377.83      7.15 o
  -2   9   9      108.11      102.49      6.60 o
  -1   9   9      168.19      183.32      6.37 o
   0   9   9      722.48      595.02     14.46 o
   1   9   9      180.22      191.62      6.46 o
   2   9   9      113.03      112.39      5.94 o
   3   9   9      402.63      382.84      6.64 o
   4   9   9      556.55      527.45      8.56 o
   5   9   9       55.42       66.64      6.18 o
   6   9   9       34.45       49.36      6.53 o
   7   9   9      108.42       99.11      6.88 o
   8   9   9       97.31       98.83      7.14 o
  -7  10   9       74.65       62.56      8.73 o
  -6  10   9       59.84       61.49      7.38 o
  -5  10   9      108.07      109.41      6.79 o
  -4  10   9      127.48      129.74      6.63 o
  -3  10   9      260.69      257.43      6.50 o
  -2  10   9      229.48      218.46      6.68 o
  -1  10   9      243.97      290.31      7.07 o
   0  10   9      113.57      143.69      6.28 o
   1  10   9      234.12      260.92      6.50 o
   2  10   9      217.40      217.14      6.76 o
   3  10   9      270.33      262.34      6.89 o
   4  10   9      121.18      117.87      6.41 o
   5  10   9      106.76      106.04      6.33 o
   6  10   9       65.13       77.55      6.43 o
   7  10   9       79.75       66.67      7.56 o
  -5  11   9       83.27       86.71      7.40 o
  -4  11   9        2.10       12.78      7.20 o
  -3  11   9       68.48       73.29      7.12 o
  -2  11   9      149.31      157.30      7.31 o
  -1  11   9       89.17       92.22      7.32 o
   0  11   9        1.85        1.40      6.68 o
   1  11   9       86.13       90.32      6.53 o
   2  11   9      152.18      155.72      7.32 o
   3  11   9       72.18       73.36      6.65 o
   4  11   9        1.60       11.47      6.97 o
   5  11   9       76.55       71.39      6.94 o
  -2  12   9       43.40       39.77      7.71 o
  -1  12   9       27.38       31.43      7.87 o
   0  12   9       67.07       73.97      7.47 o
   1  12   9       29.20       35.21      7.76 o
   2  12   9       44.16       39.61      7.22 o
   0   1  10     7960.36     8507.19     66.10 o
   1   1  10     4976.09     5123.99     40.00 o
  -1   2  10      289.11      257.19      5.13 o
   0   2  10      634.93      500.53      8.01 o
   1   2  10      281.20      257.38      9.60 o
   2   2  10     6288.74     5725.74     51.61 o
  -2   3  10      328.87      347.63      7.25 o
  -1   3  10      839.07      845.42      8.04 o
   0   3  10    11476.86    11522.98    127.31 o
   1   3  10      899.83      916.88      9.73 o
   2   3  10      367.02      401.84      7.04 o
   3   3  10      598.99      683.77      8.58 o
  -3   4  10     6392.07     6535.56     72.26 o
  -2   4  10      658.32      671.16      8.95 o
  -1   4  10     2579.85     2435.38     25.08 o
   0   4  10       53.79       63.53      5.30 o
   1   4  10     2576.96     2440.53     27.71 o
   2   4  10      707.78      708.47      7.25 o
   3   4  10     6264.23     6338.91     72.27 o
   4   4  10       57.22       60.70      5.76 o
  -4   5  10      278.19      317.04      6.12 o
  -3   5  10     1137.56     1112.14     15.26 o
  -2   5  10      138.99      121.02      6.11 o
  -1   5  10     1715.47     1663.85     16.78 o
   0   5  10     1346.16     1376.49     12.46 o
   1   5  10     1699.02     1678.32     18.45 o
   2   5  10      147.83      139.32      5.84 o
   3   5  10     1135.05     1097.98     11.42 o
   4   5  10      313.40      367.08      6.21 o
   5   5  10     1864.55     1714.38     19.10 o
  -5   6  10       66.74      107.10      6.41 o
  -4   6  10      243.73      248.86      6.61 o
  -3   6  10     1088.46      974.18     13.30 o
  -2   6  10     2859.88     2787.98     27.92 o
  -1   6  10      382.53      433.28      7.08 o
   0   6  10        7.76        2.88      6.02 o
   1   6  10      363.43      402.52      5.87 o
   2   6  10     2792.20     2712.81     27.58 o
   3   6  10     1114.89     1028.05     14.25 o
   4   6  10      255.16      263.03      6.39 o
   5   6  10       87.05      129.85      6.07 o
   6   6  10     1897.17     1715.19     20.47 o
  -6   7  10      206.33      221.15      6.58 o
  -5   7  10      108.26      123.19      6.27 o
  -4   7  10     1221.37     1285.84     17.03 o
  -3   7  10       35.69       52.11      6.12 o
  -2   7  10      186.53      210.39      6.14 o
  -1   7  10      266.75      240.82      6.68 o
   0   7  10     2739.95     2583.86     35.03 o
   1   7  10      273.40      253.25      5.77 o
   2   7  10      169.62      195.90      6.17 o
   3   7  10       38.46       53.94      5.76 o
   4   7  10     1156.18     1203.48     14.22 o
   5   7  10      110.26      125.23      5.52 o
   6   7  10      219.94      223.37      6.62 o
   7   7  10        9.18       20.06      6.71 o
  -7   8  10      239.27      216.06      6.94 o
  -6   8  10      281.78      307.55      7.56 o
  -5   8  10        3.77        5.58      6.87 o
  -4   8  10       33.81       34.02      6.50 o
  -3   8  10      532.47      558.30      9.94 o
  -2   8  10      668.50      666.15     10.49 o
  -1   8  10      193.79      216.84      5.90 o
   0   8  10      159.55      172.63      6.02 o
   1   8  10      178.91      210.32      6.07 o
   2   8  10      702.28      702.98      7.70 o
   3   8  10      538.51      575.19      7.87 o
   4   8  10       38.03       36.63      5.72 o
   5   8  10        3.04       10.93      5.96 o
   6   8  10      282.56      283.94      6.20 o
   7   8  10      231.40      215.34      6.90 o
   8   8  10       49.98       52.43      6.62 o
  -7   9  10       19.88       24.75      7.23 o
  -6   9  10       31.70       28.74      6.94 o
  -5   9  10      430.28      399.23      7.79 o
  -4   9  10       26.07       40.44      6.03 o
  -3   9  10      405.74      405.70      9.94 o
  -2   9  10       12.45       17.81      6.02 o
  -1   9  10      829.23      805.58     12.73 o
   0   9  10        0.64        9.51      6.49 o
   1   9  10      823.13      812.11     13.70 o
   2   9  10       13.19       21.68      6.20 o
   3   9  10      419.12      409.49      7.04 o
   4   9  10       25.38       28.89      6.35 o
   5   9  10      436.49      411.47      8.20 o
   6   9  10       33.12       35.67      6.02 o
   7   9  10       20.51       17.46      6.34 o
  -6  10  10       48.00       57.54      7.31 o
  -5  10  10       31.88       44.60      6.89 o
  -4  10  10       22.24       28.08      6.32 o
  -3  10  10      130.26      134.51      6.67 o
  -2  10  10      257.55      271.53      6.29 o
  -1  10  10      142.83      144.37      6.50 o
   0  10  10       23.66       21.42      6.27 o
   1  10  10      140.05      144.02      6.17 o
   2  10  10      255.45      267.55      6.67 o
   3  10  10      127.02      127.84      6.38 o
   4  10  10       20.76       33.85      6.28 o
   5  10  10       34.33       37.59      6.10 o
   6  10  10       51.99       51.68      6.23 o
  -4  11  10      183.78      176.86      7.20 o
  -3  11  10        4.25        4.74      6.59 o
  -2  11  10        4.34       13.28      6.53 o
  -1  11  10        0.02        1.68      7.03 o
   0  11  10      278.68      242.56      7.20 o
   1  11  10        0.00        6.34      6.56 o
   2  11  10        4.15       14.53      6.77 o
   3  11  10        4.19       13.81      6.48 o
   4  11  10      175.41      172.40      7.17 o
   0  12  10        0.18        6.92      7.45 o
   0   1  11     3044.56     2405.72     21.44 o
   1   1  11     1818.76     1947.10     13.76 o
  -1   2  11     1321.62     1343.65     15.28 o
   0   2  11     9834.08    10060.00    108.38 o
   1   2  11     1255.04     1300.27     11.76 o
   2   2  11      669.42      630.89      6.20 o
  -2   3  11     2089.15     1958.95     18.96 o
  -1   3  11     2478.85     2570.31     33.32 o
   0   3  11     1413.98     1431.43     14.72 o
   1   3  11     2455.92     2538.86     30.65 o
   2   3  11     2075.32     1952.04     17.83 o
   3   3  11     1534.24     1563.78     14.77 o
  -3   4  11     1086.19     1018.87     13.55 o
  -2   4  11     3580.00     3563.76     35.45 o
  -1   4  11     1458.85     1407.65     15.41 o
   0   4  11      457.11      461.82      6.72 o
   1   4  11     1432.40     1381.00     14.95 o
   2   4  11     3635.15     3582.63     33.06 o
   3   4  11     1104.70     1019.02      9.11 o
   4   4  11      223.49      219.62      5.75 o
  -4   5  11     1605.90     1433.53     22.10 o
  -3   5  11     2396.14     2206.55     25.52 o
  -2   5  11      609.42      611.38     10.16 o
  -1   5  11      727.64      685.08     10.84 o
   0   5  11      819.55     1009.13     12.69 o
   1   5  11      739.16      670.44      6.87 o
   2   5  11      610.22      612.94      6.29 o
   3   5  11     2407.15     2212.31     24.37 o
   4   5  11     1572.15     1410.04     13.30 o
   5   5  11      200.28      300.83      5.93 o
  -5   6  11      405.31      372.52      6.10 o
  -4   6  11      248.25      263.31      6.62 o
  -3   6  11      766.69      850.49     11.50 o
  -2   6  11      532.70      496.10      6.68 o
  -1   6  11      358.53      284.77      6.18 o
   0   6  11     1035.80      978.48     12.96 o
   1   6  11      352.05      291.66      5.76 o
   2   6  11      530.66      494.68      9.81 o
   3   6  11      771.80      854.55     13.43 o
   4   6  11      224.62      232.46      5.94 o
   5   6  11      401.67      370.76      6.09 o
   6   6  11      145.63      204.68      6.30 o
  -6   7  11      455.36      443.93      8.10 o
  -5   7  11      555.38      510.23     11.12 o
  -4   7  11       32.99       39.23      6.04 o
  -3   7  11      506.00      498.62      6.60 o
  -2   7  11     1609.12     1474.90     15.87 o
  -1   7  11      900.96      967.19      9.53 o
   0   7  11       17.87       25.50      6.34 o
   1   7  11      827.18      892.97     13.55 o
   2   7  11     1694.96     1576.17     18.46 o
   3   7  11      489.91      490.14      7.69 o
   4   7  11       34.61       44.36      5.74 o
   5   7  11      554.12      513.70      6.84 o
   6   7  11      456.94      439.17      8.87 o
   7   7  11       39.44       29.03      6.34 o
  -7   8  11       81.39       87.09      6.65 o
  -6   8  11       87.97      105.16      6.87 o
  -5   8  11      456.54      410.57      8.89 o
  -4   8  11       54.00       58.39      6.42 o
  -3   8  11      347.32      306.92      6.53 o
  -2   8  11      402.72      418.31      8.60 o
  -1   8  11      513.57      569.84      7.75 o
   0   8  11      271.25      291.64      5.99 o
   1   8  11      515.41      574.43     10.68 o
   2   8  11      402.89      407.33     10.32 o
   3   8  11      374.35      338.51      6.08 o
   4   8  11       58.25       77.90      5.36 o
   5   8  11      459.59      414.65      6.54 o
   6   8  11       80.92       99.37      6.26 o
   7   8  11       82.86       83.65      6.72 o
   8   8  11       63.72       61.21      6.69 o
  -7   9  11       69.99       76.72      7.74 o
  -6   9  11       16.39       31.04      7.01 o
  -5   9  11       12.12       21.60      7.04 o
  -4   9  11      235.22      235.32      7.20 o
  -3   9  11      195.11      213.71      7.08 o
  -2   9  11        5.07       15.17      5.72 o
  -1   9  11      151.73      125.93      5.87 o
   0   9  11      688.38      689.95     11.07 o
   1   9  11      155.66      120.50      6.00 o
   2   9  11        5.80       17.07      6.22 o
   3   9  11      182.55      206.31      6.76 o
   4   9  11      241.95      237.44      6.42 o
   5   9  11       14.25       21.09      5.84 o
   6   9  11       15.11       26.38      6.73 o
   7   9  11       66.79       68.77      6.72 o
  -6  10  11      103.23       94.89      7.17 o
  -5  10  11       73.29       86.57      7.10 o
  -4  10  11       92.93       89.51      7.19 o
  -3  10  11       85.40       86.17      5.87 o
  -2  10  11      144.38      139.81      6.17 o
  -1  10  11      136.99      142.03      6.08 o
   0  10  11      245.19      261.43      7.99 o
   1  10  11      130.30      136.56      6.27 o
   2  10  11      147.87      152.22      7.16 o
   3  10  11       81.57       84.84      6.40 o
   4  10  11       84.37       78.87      6.56 o
   5  10  11       74.81       90.03      5.98 o
   6  10  11       98.97       88.23      6.31 o
  -4  11  11       28.83       30.59      7.57 o
  -3  11  11       24.49       32.14      6.63 o
  -2  11  11      107.21      115.06      6.59 o
  -1  11  11       30.55       43.51      6.59 o
   0  11  11       16.14       17.66      6.47 o
   1  11  11       32.05       36.58      6.52 o
   2  11  11      113.42      128.26      6.78 o
   3  11  11       22.11       29.90      7.01 o
   4  11  11       29.58       37.59      6.67 o
   0   0  12     5091.22     4973.99     81.70 o
   0   1  12      513.87      770.91      7.27 o
   1   1  12      293.79      203.66      5.09 o
  -1   2  12     8640.79     8598.65     75.19 o
   0   2  12       28.51        9.23      6.76 o
   1   2  12     8492.82     8371.14     80.65 o
   2   2  12      183.58      196.76      5.28 o
  -2   3  12     1627.21     1675.41     19.17 o
  -1   3  12     2375.73     2484.93     26.39 o
   0   3  12        0.80       49.34      9.05 o
   1   3  12     2425.10     2542.63     26.64 o
   2   3  12     1667.17     1738.74     18.24 o
   3   3  12     1724.14     1602.91     14.71 o
  -3   4  12       69.74       43.40      5.17 o
  -2   4  12      228.17      211.70      5.53 o
  -1   4  12      241.77      248.60      5.74 o
   0   4  12     3331.94     2938.31     33.32 o
   1   4  12      238.77      235.13      5.26 o
   2   4  12      247.18      219.60      5.25 o
   3   4  12       57.98       32.32      5.45 o
   4   4  12     4102.31     4131.46     50.00 o
  -4   5  12      289.23      291.71      6.22 o
  -3   5  12      588.42      568.55      9.61 o
  -2   5  12     3040.39     3087.52     29.61 o
  -1   5  12       69.95       78.12      5.46 o
   0   5  12        1.66       -1.54      5.18 o
   1   5  12       71.29       91.25      5.26 o
   2   5  12     3074.35     3153.45     38.81 o
   3   5  12      552.04      532.01      7.59 o
   4   5  12      270.93      270.29      6.13 o
   5   5  12       35.98       47.14      6.14 o
  -5   6  12      787.87      771.06     12.28 o
  -4   6  12      667.97      740.13     11.78 o
  -3   6  12      105.03      117.05      5.82 o
  -2   6  12       19.62       29.21      5.42 o
  -1   6  12     1548.77     1546.04     24.78 o
   0   6  12      801.46      666.03     12.63 o
   1   6  12     1529.28     1519.03     17.30 o
   2   6  12       21.78       37.02      5.87 o
   3   6  12       93.72      105.00      5.70 o
   4   6  12      658.30      742.79      8.52 o
   5   6  12      767.83      758.80     10.06 o
   6   6  12        0.42        9.52      5.98 o
  -6   7  12        8.80       10.48      6.23 o
  -5   7  12      320.43      302.65      6.41 o
  -4   7  12       52.58       52.07      5.77 o
  -3   7  12      829.50      773.41     10.56 o
  -2   7  12      214.81      198.06      6.37 o
  -1   7  12     1693.50     1706.66     25.67 o
   0   7  12       52.61       84.48      5.51 o
   1   7  12     1670.08     1654.38     23.14 o
   2   7  12      222.35      192.37      5.74 o
   3   7  12      862.77      808.79      9.45 o
   4   7  12       59.58       58.65      5.75 o
   5   7  12      316.49      310.59      6.08 o
   6   7  12        7.77       24.80      6.04 o
   7   7  12      464.41      456.06      8.98 o
  -7   8  12       41.76       52.93      6.95 o
  -6   8  12       75.82       87.43      6.38 o
  -5   8  12      167.00      181.81      6.43 o
  -4   8  12      527.00      522.64     10.64 o
  -3   8  12       11.02       16.71      6.03 o
  -2   8  12       22.88       43.07      6.14 o
  -1   8  12      378.33      335.31      6.92 o
   0   8  12      755.01      763.76     13.31 o
   1   8  12      370.12      342.36      6.72 o
   2   8  12       19.11       27.67      5.47 o
   3   8  12       18.49       27.03      5.96 o
   4   8  12      539.06      521.00      8.63 o
   5   8  12      170.08      177.13      6.31 o
   6   8  12       73.91       93.51      6.28 o
   7   8  12       42.51       40.71      6.93 o
   8   8  12      109.89      108.51      6.86 o
  -7   9  12        5.05       10.43      7.17 o
  -6   9  12      181.70      152.41      7.00 o
  -5   9  12       21.91       33.41      7.11 o
  -4   9  12       79.76       90.27      6.55 o
  -3   9  12        6.47       12.54      6.38 o
  -2   9  12      672.48      646.55     13.28 o
  -1   9  12       21.43       27.66      5.85 o
   0   9  12        6.21       11.32      6.05 o
   1   9  12       21.61       29.21      6.28 o
   2   9  12      654.19      633.38     10.38 o
   3   9  12        6.18       17.96      5.46 o
   4   9  12       77.82       93.82      6.19 o
   5   9  12       20.13       16.68      6.30 o
   6   9  12      177.39      153.38      7.10 o
   7   9  12        6.16       15.32      7.03 o
  -5  10  12      156.57      143.61      7.55 o
  -4  10  12      168.38      161.39      6.97 o
  -3  10  12       32.55       30.12      6.81 o
  -2  10  12        3.79       17.45      6.13 o
  -1  10  12       75.49       85.34      5.75 o
   0  10  12      302.65      306.16      7.38 o
   1  10  12       82.00       95.82      6.62 o
   2  10  12        4.85       17.60      6.36 o
   3  10  12       28.88       31.88      6.27 o
   4  10  12      165.82      168.83      6.45 o
   5  10  12      153.74      152.07      6.83 o
  -3  11  12      163.20      164.09      7.09 o
  -2  11  12        2.65        3.77      6.21 o
  -1  11  12       75.86       73.73      6.27 o
   0  11  12       11.06        4.35      6.40 o
   1  11  12       77.97       75.76      6.50 o
   2  11  12        3.30       16.69      6.43 o
   3  11  12      166.81      149.27      6.90 o
   0   1  13     1135.25     1171.99     12.62 o
   1   1  13     3302.97     3151.04     32.74 o
  -1   2  13     1497.82     1491.80     18.57 o
   0   2  13     3331.07     3625.20     44.16 o
   1   2  13     1510.19     1530.89     23.43 o
   2   2  13      561.98      505.04      6.28 o
  -2   3  13     2084.42     2117.35     22.76 o
  -1   3  13     1343.94     1371.83     17.89 o
   0   3  13      237.01      259.31      5.08 o
   1   3  13     1320.10     1377.81     16.27 o
   2   3  13     2126.20     2166.26     19.73 o
   3   3  13      865.25      862.55     11.87 o
  -3   4  13      626.99      612.97     10.17 o
  -2   4  13     1956.51     1828.56     24.66 o
  -1   4  13      751.76      752.03     13.70 o
   0   4  13      462.33      332.82      5.57 o
   1   4  13      738.18      718.76      8.14 o
   2   4  13     2006.30     1849.85     24.32 o
   3   4  13      610.55      582.16      6.47 o
   4   4  13      234.39      327.12      7.29 o
  -4   5  13     1426.64     1432.02     21.65 o
  -3   5  13      870.72      762.62     13.76 o
  -2   5  13       99.91       99.87      5.60 o
  -1   5  13     1309.85     1503.99     22.13 o
   0   5  13     1809.85     1736.56     22.19 o
   1   5  13     1300.66     1502.18     18.23 o
   2   5  13       85.66       83.14      5.64 o
   3   5  13      831.47      713.26      7.31 o
   4   5  13     1391.56     1390.43     23.58 o
   5   5  13       87.77       70.99      5.66 o
  -5   6  13      206.87      209.62      5.72 o
  -4   6  13      419.65      486.92      6.35 o
  -3   6  13      889.30      766.83      6.95 o
  -2   6  13      192.57      201.79      7.13 o
  -1   6  13      976.75      980.46     11.05 o
   0   6  13     2061.61     1896.57     23.91 o
   1   6  13      986.92      986.46     13.35 o
   2   6  13      204.66      213.60      5.76 o
   3   6  13      947.63      821.44     10.65 o
   4   6  13      420.35      476.09      6.16 o
   5   6  13      202.07      208.83      5.58 o
   6   6  13       97.22       93.11      5.84 o
  -6   7  13      289.49      267.99      6.31 o
  -5   7  13      277.37      261.48      6.29 o
  -4   7  13       70.81       79.95      6.27 o
  -3   7  13       50.95       45.68      5.96 o
  -2   7  13      472.79      492.34      6.74 o
  -1   7  13      595.93      697.97     10.42 o
   0   7  13      201.05      156.93      5.49 o
   1   7  13      556.72      655.72      7.54 o
   2   7  13      465.69      481.52      5.88 o
   3   7  13       55.44       48.98      5.43 o
   4   7  13       85.91       89.74      5.88 o
   5   7  13      267.10      251.14      5.86 o
   6   7  13      295.16      267.25      6.40 o
   7   7  13       16.52       25.57      6.22 o
  -7   8  13       60.17       71.55      7.03 o
  -6   8  13       74.55       85.21      6.16 o
  -5   8  13      192.30      186.83      6.25 o
  -4   8  13      154.55      175.15      6.07 o
  -3   8  13      193.69      180.63      5.86 o
  -2   8  13      406.51      379.99      6.93 o
  -1   8  13      128.72      121.07      5.43 o
   0   8  13      286.24      270.84      5.83 o
   1   8  13      130.83      122.34      6.10 o
   2   8  13      365.58      342.58      6.20 o
   3   8  13      205.77      198.86      6.12 o
   4   8  13      164.33      184.78      5.85 o
   5   8  13      187.67      171.36      6.14 o
   6   8  13       72.83       79.62      6.31 o
   7   8  13       59.54       69.02      7.28 o
  -6   9  13       54.07       54.79      6.78 o
  -5   9  13       38.20       45.29      6.24 o
  -4   9  13      267.16      261.78      7.62 o
  -3   9  13      244.18      240.19      6.84 o
  -2   9  13       10.82       17.36      5.88 o
  -1   9  13      159.35      181.02      5.67 o
   0   9  13      304.47      286.77      6.02 o
   1   9  13      166.59      185.97      6.31 o
   2   9  13       10.80       17.95      6.06 o
   3   9  13      233.30      230.06      6.18 o
   4   9  13      273.13      273.62      6.52 o
   5   9  13       34.24       38.10      6.12 o
   6   9  13       56.63       71.54      6.35 o
  -5  10  13       39.39       45.29      7.20 o
  -4  10  13       42.10       53.24      7.81 o
  -3  10  13      157.27      150.11      7.51 o
  -2  10  13       42.11       62.41      6.31 o
  -1  10  13       74.81       81.41      6.24 o
   0  10  13       50.61       56.80      6.03 o
   1  10  13       79.69       92.09      7.14 o
   2  10  13       44.63       53.82      6.73 o
   3  10  13      157.98      156.64      6.88 o
   4  10  13       42.03       60.40      6.63 o
   5  10  13       40.38       40.75      6.65 o
  -2  11  13      119.41      125.86      6.51 o
  -1  11  13       57.38       55.84      6.41 o
   0  11  13        1.43       22.07      6.47 o
   1  11  13       56.29       58.88      6.70 o
   2  11  13      120.69      114.22      7.05 o
   0   1  14     3779.31     3889.63     39.90 o
   1   1  14     1190.65     1077.73     11.41 o
  -1   2  14      127.95      135.20      5.18 o
   0   2  14       96.43      102.16      6.48 o
   1   2  14      134.67      145.20      6.49 o
   2   2  14     5122.70     4988.05     58.03 o
  -2   3  14      102.80       95.46      5.01 o
  -1   3  14      223.01      204.95      5.17 o
   0   3  14     3957.94     3901.28     45.62 o
   1   3  14      208.74      201.87      5.48 o
   2   3  14       92.63       92.88      4.99 o
   3   3  14        3.00        2.72      5.13 o
  -3   4  14     1456.66     1466.73     20.01 o
  -2   4  14      520.74      463.52      7.02 o
  -1   4  14     2317.51     2347.75     37.13 o
   0   4  14      126.68       86.71      5.09 o
   1   4  14     2312.01     2343.66     29.10 o
   2   4  14      490.29      455.08      6.91 o
   3   4  14     1436.90     1413.99     20.27 o
   4   4  14       11.64       36.23      5.07 o
  -4   5  14      207.42      219.77      7.26 o
  -3   5  14     1821.28     1841.67     24.30 o
  -2   5  14       44.88       66.41      5.59 o
  -1   5  14     1550.80     1671.09     22.63 o
   0   5  14     1005.74      972.83     11.09 o
   1   5  14     1573.62     1703.45     23.18 o
   2   5  14       48.57       77.40      5.33 o
   3   5  14     1810.01     1828.23     25.39 o
   4   5  14      188.69      196.88      5.84 o
   5   5  14     1134.39      935.13     13.34 o
  -5   6  14       34.25       39.75      6.31 o
  -4   6  14      144.89      185.87      5.89 o
  -3   6  14      358.08      402.40      9.46 o
  -2   6  14     1103.79     1015.08     11.45 o
  -1   6  14       57.89       34.27      5.77 o
   0   6  14        1.68        4.21      5.27 o
   1   6  14       78.94       51.03      5.11 o
   2   6  14     1164.21     1052.65     13.48 o
   3   6  14      350.47      386.42      5.96 o
   4   6  14      150.38      192.26      6.92 o
   5   6  14       33.33       39.56      5.57 o
   6   6  14      454.24      475.10      8.55 o
  -6   7  14       98.44      115.12      6.08 o
  -5   7  14       32.25       35.61      5.84 o
  -4   7  14      487.69      458.45      6.52 o
  -3   7  14       37.40       51.18      5.92 o
  -2   7  14      140.49      127.70      5.66 o
  -1   7  14       81.44       89.07      5.78 o
   0   7  14     1299.47     1351.48     17.24 o
   1   7  14       74.41       83.46      5.11 o
   2   7  14      135.77      117.45      5.48 o
   3   7  14       39.28       55.55      5.80 o
   4   7  14      484.47      460.29     11.05 o
   5   7  14       32.70       37.15      6.07 o
   6   7  14       93.14      111.88      6.08 o
   7   7  14        7.31       22.55      6.33 o
  -7   8  14      192.83      174.85      6.85 o
  -6   8  14      129.58      132.35      6.48 o
  -5   8  14       25.35       29.56      6.35 o
  -4   8  14        0.76       16.04      6.18 o
  -3   8  14      416.68      417.68      8.17 o
  -2   8  14      372.01      368.02      7.39 o
  -1   8  14      237.72      215.38      6.09 o
   0   8  14        9.57       27.06      5.69 o
   1   8  14      228.55      208.24      5.98 o
   2   8  14      374.29      394.99     10.66 o
   3   8  14      407.15      412.93     10.18 o
   4   8  14        1.28        2.41      5.89 o
   5   8  14       21.97       21.30      5.80 o
   6   8  14      128.12      116.78      6.54 o
   7   8  14      189.93      181.55      7.25 o
  -6   9  14       17.73       21.91      7.04 o
  -5   9  14      278.35      277.69      6.70 o
  -4   9  14        1.85       10.43      6.25 o
  -3   9  14      167.65      161.13      5.86 o
  -2   9  14        9.35       16.32      5.50 o
  -1   9  14      229.26      237.49      6.00 o
   0   9  14        4.86        9.05      5.56 o
   1   9  14      231.72      253.82      6.40 o
   2   9  14       10.45       10.56      6.42 o
   3   9  14      167.50      154.98      5.97 o
   4   9  14        2.05        7.33      6.34 o
   5   9  14      286.05      282.01      6.46 o
   6   9  14       17.71       21.31      6.46 o
  -4  10  14       18.03       28.29      7.40 o
  -3  10  14       81.91       84.84      6.34 o
  -2  10  14      209.69      217.47      6.14 o
  -1  10  14       51.80       51.81      5.84 o
   0  10  14        0.75        8.81      5.93 o
   1  10  14       53.07       50.69      6.09 o
   2  10  14      213.98      218.60      8.14 o
   3  10  14       81.92       83.48      6.78 o
   4  10  14       17.84       25.06      6.83 o
   0   1  15     1567.36     1600.23     16.52 o
   1   1  15     2883.09     2586.68     26.97 o
  -1   2  15     1040.54      969.24     10.56 o
   0   2  15     1465.83     1570.94     25.88 o
   1   2  15     1036.35      977.36     15.17 o
   2   2  15      181.34      123.37      5.48 o
  -2   3  15     1159.85     1261.75     17.58 o
  -1   3  15     1284.21     1325.47     20.05 o
   0   3  15       35.69       45.29      4.98 o
   1   3  15     1289.86     1304.50     16.79 o
   2   3  15     1125.40     1206.55     20.66 o
   3   3  15      332.54      402.99      5.46 o
  -3   4  15      477.40      477.36      7.30 o
  -2   4  15     1762.25     1663.18     24.00 o
  -1   4  15     1285.72     1235.35     21.35 o
   0   4  15       44.48       31.03      5.25 o
   1   4  15     1262.51     1194.30     20.35 o
   2   4  15     1757.61     1661.10     26.16 o
   3   4  15      466.58      462.30      8.34 o
   4   4  15      207.23      234.55      6.03 o
  -4   5  15      870.62      849.26     15.34 o
  -3   5  15      315.89      327.47      6.36 o
  -2   5  15      207.45      209.53      5.82 o
  -1   5  15      466.21      525.57      8.71 o
   0   5  15      736.23      693.09     12.91 o
   1   5  15      505.38      561.98      7.09 o
   2   5  15      228.97      234.80      5.26 o
   3   5  15      295.42      299.99      6.74 o
   4   5  15      880.56      848.57     11.31 o
   5   5  15       51.05       57.84      5.38 o
  -5   6  15      105.38      145.49      6.45 o
  -4   6  15      333.18      345.01      6.14 o
  -3   6  15      423.43      401.28      7.29 o
  -2   6  15      298.19      329.46      5.74 o
  -1   6  15      191.09      162.91      5.50 o
   0   6  15      512.44      421.31      6.49 o
   1   6  15      220.17      194.80      5.29 o
   2   6  15      285.16      323.00      7.68 o
   3   6  15      415.64      395.19      5.68 o
   4   6  15      331.05      351.23      5.70 o
   5   6  15      107.89      160.51      5.64 o
   6   6  15      170.00      181.33      6.14 o
  -6   7  15      174.41      148.47      6.61 o
  -5   7  15      229.60      212.30      6.36 o
  -4   7  15       35.63       40.27      5.87 o
  -3   7  15      124.67      115.11      5.93 o
  -2   7  15      622.66      613.69     10.24 o
  -1   7  15      523.86      511.35      9.54 o
   0   7  15        5.08       16.20      5.39 o
   1   7  15      520.43      510.58      7.56 o
   2   7  15      611.44      618.88     11.91 o
   3   7  15      106.75       96.27      5.37 o
   4   7  15       35.14       32.99      5.47 o
   5   7  15      228.16      204.02      5.82 o
   6   7  15      173.38      169.81      6.35 o
   7   7  15       39.10       49.65      6.31 o
  -6   8  15       69.13       68.16      6.20 o
  -5   8  15      213.85      213.23      6.81 o
  -4   8  15       91.40       98.41      5.97 o
  -3   8  15      102.40      123.71      6.16 o
  -2   8  15      260.50      257.46      5.73 o
  -1   8  15      319.02      285.27      6.30 o
   0   8  15       87.29       98.82      5.67 o
   1   8  15      326.22      296.84      7.01 o
   2   8  15      263.73      259.29      8.33 o
   3   8  15      100.61      113.06      5.92 o
   4   8  15       92.65       98.64      6.03 o
   5   8  15      220.68      213.91      6.35 o
   6   8  15       67.38       69.07      6.35 o
  -5   9  15       15.08       24.65      6.19 o
  -4   9  15      173.05      172.40      6.61 o
  -3   9  15       94.46      115.35      6.03 o
  -2   9  15       12.51       33.13      5.74 o
  -1   9  15       98.71       92.57      5.60 o
   0   9  15      152.18      178.31      5.80 o
   1   9  15       93.41       89.48      5.72 o
   2   9  15       14.58       39.48      5.93 o
   3   9  15       95.54      107.09      6.06 o
   4   9  15      173.18      155.69      6.36 o
   5   9  15       16.29       22.52      6.60 o
  -3  10  15       39.25       56.44      6.19 o
  -2  10  15       62.01       66.50      5.88 o
  -1  10  15       68.92       55.50      5.83 o
   0  10  15       52.65       57.25      5.68 o
   1  10  15       71.97       67.53      6.27 o
   2  10  15       62.69       76.23      6.38 o
   3  10  15       40.21       54.74      6.38 o
   0   0  16     4817.37     5401.05     99.73 o
   0   1  16      331.60      444.49      6.80 o
   1   1  16      557.28      443.27      6.73 o
  -1   2  16     1983.24     2091.37     24.62 o
   0   2  16      283.86      234.95      6.83 o
   1   2  16     2018.60     2110.24     32.01 o
   2   2  16      149.26      200.57      5.86 o
  -2   3  16     1553.65     1470.63     14.72 o
  -1   3  16     1097.59     1196.18     20.27 o
   0   3  16       16.59       10.03      5.41 o
   1   3  16     1041.89     1146.85     18.15 o
   2   3  16     1505.73     1447.87     16.73 o
   3   3  16     1681.03     1493.02     22.59 o
  -3   4  16       63.49       55.72      5.49 o
  -2   4  16       94.88      115.41      5.64 o
  -1   4  16       22.89       39.54      5.45 o
   0   4  16     1611.01     1403.15     19.37 o
   1   4  16       13.34       21.27      5.09 o
   2   4  16       91.08      116.72      5.07 o
   3   4  16       74.25       63.60      5.81 o
   4   4  16     1605.23     1664.22     22.29 o
  -4   5  16      218.15      235.53      5.63 o
  -3   5  16      176.27      177.12      5.52 o
  -2   5  16     1033.35     1041.88     15.85 o
  -1   5  16       17.43       26.58      5.34 o
   0   5  16       11.75       20.96      5.05 o
   1   5  16       27.05       35.10      5.12 o
   2   5  16     1022.37     1031.89     17.02 o
   3   5  16      188.92      191.53      5.63 o
   4   5  16      219.74      231.49      5.55 o
   5   5  16        7.19       20.20      5.74 o
  -5   6  16      545.24      480.63      6.37 o
  -4   6  16      255.20      275.62      7.20 o
  -3   6  16      112.01      117.19      5.81 o
  -2   6  16       37.08       46.14      5.42 o
  -1   6  16      806.93      806.56     15.16 o
   0   6  16      462.08      447.76      9.70 o
   1   6  16      825.29      827.27     10.84 o
   2   6  16       39.01       50.62      5.40 o
   3   6  16      105.88      101.70      5.22 o
   4   6  16      254.91      270.59      5.66 o
   5   6  16      543.86      470.14      8.05 o
   6   6  16        1.82        2.35      5.80 o
  -6   7  16        7.03       14.96      6.01 o
  -5   7  16      146.78      139.78      8.19 o
  -4   7  16       14.71       31.40      6.15 o
  -3   7  16      436.73      450.71      8.48 o
  -2   7  16       65.62       68.96      5.59 o
  -1   7  16      589.35      612.30      9.98 o
   0   7  16        7.90        6.34      5.59 o
   1   7  16      592.02      605.43      6.34 o
   2   7  16       57.44       58.46      5.55 o
   3   7  16      424.88      431.35      5.78 o
   4   7  16       12.37       29.86      5.60 o
   5   7  16      147.62      130.80      5.94 o
   6   7  16        7.23       13.29      6.39 o
   7   7  16      212.23      227.38      6.77 o
  -6   8  16       35.25       31.56      6.43 o
  -5   8  16       67.14       84.00      5.99 o
  -4   8  16      246.63      258.71      7.56 o
  -3   8  16       52.25       46.45      5.91 o
  -2   8  16       42.03       50.32      5.81 o
  -1   8  16      126.68      130.89      6.01 o
   0   8  16      386.01      362.04      5.86 o
   1   8  16      122.86      122.44      5.72 o
   2   8  16       41.26       55.52      5.49 o
   3   8  16       57.39       47.88      5.43 o
   4   8  16      253.78      282.98      6.36 o
   5   8  16       66.37       83.23      5.96 o
   6   8  16       38.44       41.87      6.28 o
  -4   9  16       26.94       26.44      6.25 o
  -3   9  16       12.65       24.42      5.75 o
  -2   9  16      284.72      291.71      6.34 o
  -1   9  16       11.55       14.11      5.71 o
   0   9  16       18.43       25.02      5.69 o
   1   9  16       11.79       16.59      6.01 o
   2   9  16      289.10      299.06      6.91 o
   3   9  16       13.27       25.50      6.14 o
   4   9  16       25.74       22.58      6.10 o
  -1  10  16       59.98       63.88      5.85 o
   0  10  16      173.81      171.90      6.45 o
   1  10  16       56.39       58.87      6.35 o
   0   1  17     1785.12     1652.01     20.13 o
   1   1  17      439.59      446.91      5.46 o
  -1   2  17      633.18      719.28      9.35 o
   0   2  17     1606.64     1602.54     27.65 o
   1   2  17      582.82      661.51     10.53 o
   2   2  17        3.27       10.04      5.08 o
  -2   3  17      931.73      865.01     14.18 o
  -1   3  17      519.78      524.85     10.54 o
   0   3  17      550.38      468.33      8.51 o
   1   3  17      480.11      476.91      9.23 o
   2   3  17      931.59      841.62     12.96 o
   3   3  17      800.08      781.64     14.60 o
  -3   4  17      335.64      391.17      6.38 o
  -2   4  17      747.48      714.67     11.81 o
  -1   4  17      386.72      387.88      9.48 o
   0   4  17       29.00       40.30      5.24 o
   1   4  17      350.77      366.86      5.58 o
   2   4  17      753.10      703.05     11.21 o
   3   4  17      348.16      394.58      5.89 o
   4   4  17      185.65      209.93      5.52 o
  -4   5  17      269.42      259.73      5.76 o
  -3   5  17      559.00      516.82      7.57 o
  -2   5  17       92.46       50.56      5.89 o
  -1   5  17      438.55      426.30      5.72 o
   0   5  17      684.04      795.84     11.31 o
   1   5  17      435.18      429.54     10.11 o
   2   5  17      109.06       69.90      5.40 o
   3   5  17      561.75      493.23      7.96 o
   4   5  17      277.14      258.51      7.12 o
   5   5  17      111.62      118.65      6.81 o
  -5   6  17       74.46       86.46      5.82 o
  -4   6  17      259.45      270.01      6.01 o
  -3   6  17      477.56      489.45     10.26 o
  -2   6  17      101.63      114.15      5.65 o
  -1   6  17      342.74      320.22      6.47 o
   0   6  17      555.57      524.20      9.01 o
   1   6  17      356.04      314.12      8.32 o
   2   6  17      106.78      119.93      5.53 o
   3   6  17      482.72      483.89      5.96 o
   4   6  17      257.09      275.91      6.88 o
   5   6  17       78.37       98.07      5.77 o
   6   6  17       55.69       77.93      5.86 o
  -6   7  17      162.11      162.88      6.09 o
  -5   7  17      139.91      134.03      6.16 o
  -4   7  17       22.73       30.34      5.93 o
  -3   7  17      104.47      113.32      5.90 o
  -2   7  17      364.53      357.32      5.88 o
  -1   7  17      108.94      127.91      5.79 o
   0   7  17       10.35       23.99      5.71 o
   1   7  17      106.97      123.55      5.63 o
   2   7  17      354.54      340.40      5.63 o
   3   7  17      103.73      110.11      5.56 o
   4   7  17       25.39       34.08      5.77 o
   5   7  17      138.93      140.33      5.81 o
   6   7  17      165.02      167.05      7.17 o
  -5   8  17       59.66       56.63      6.19 o
  -4   8  17       68.54       68.73      6.29 o
  -3   8  17       63.11       71.63      5.75 o
  -2   8  17      121.50      112.79      5.92 o
  -1   8  17      100.53      114.76      6.30 o
   0   8  17      161.29      174.45      5.85 o
   1   8  17      100.33      116.91      6.20 o
   2   8  17      124.60      120.05      5.95 o
   3   8  17       62.98       75.08      5.48 o
   4   8  17       66.78       68.95      5.67 o
   5   8  17       60.72       60.00      5.97 o
  -3   9  17       95.20      100.70      5.95 o
  -2   9  17       12.65       16.35      5.82 o
  -1   9  17       64.28       67.55      5.61 o
   0   9  17      279.66      256.65      8.12 o
   1   9  17       63.89       69.17      5.85 o
   2   9  17       12.64       20.22      6.25 o
   3   9  17       98.38       99.97      5.86 o
   0   1  18      894.29      955.57      9.60 o
   1   1  18     1875.66     1839.23     26.62 o
  -1   2  18        2.93       13.10      5.01 o
   0   2  18       24.30       23.29      5.96 o
   1   2  18        2.95       14.63      5.26 o
   2   2  18     1439.29     1383.19     19.52 o
  -2   3  18       18.08       32.04      5.42 o
  -1   3  18      188.45      199.04      5.65 o
   0   3  18     1245.01     1274.11     16.55 o
   1   3  18      186.36      210.16      6.61 o
   2   3  18       15.69       20.41      5.26 o
   3   3  18       34.92       58.82      5.32 o
  -3   4  18      947.78      909.64     12.94 o
  -2   4  18      503.02      508.93      6.68 o
  -1   4  18      678.36      649.52     11.63 o
   0   4  18       12.45       25.66      5.31 o
   1   4  18      680.55      652.62     12.49 o
   2   4  18      500.73      500.57     11.45 o
   3   4  18      957.46      926.40     14.43 o
   4   4  18        8.39        8.91      5.37 o
  -4   5  18      111.30      141.26      5.48 o
  -3   5  18      207.40      215.84      5.60 o
  -2   5  18        0.80       22.37      5.51 o
  -1   5  18      671.45      636.09     10.61 o
   0   5  18      371.10      359.16      8.39 o
   1   5  18      687.09      645.82     10.99 o
   2   5  18        0.82       14.00      5.31 o
   3   5  18      197.57      222.53      5.55 o
   4   5  18      100.87      127.41      6.02 o
   5   5  18      320.64      329.58      6.18 o
  -5   6  18       32.40       39.39      6.15 o
  -4   6  18       35.37       51.95      5.81 o
  -3   6  18       83.88      108.94      5.43 o
  -2   6  18      767.00      778.04     11.80 o
  -1   6  18       60.76       62.90      5.67 o
   0   6  18       10.82       29.59      5.94 o
   1   6  18       67.96       69.93      5.38 o
   2   6  18      775.24      807.95     14.72 o
   3   6  18       78.90      102.51      5.55 o
   4   6  18       34.37       48.99      5.64 o
   5   6  18       30.65       35.42      5.93 o
   6   6  18      257.00      239.68      6.53 o
  -5   7  18       16.83       28.49      6.06 o
  -4   7  18      284.21      249.95      7.84 o
  -3   7  18        0.26        2.44      5.82 o
  -2   7  18        8.73       13.69      5.61 o
  -1   7  18       19.64       33.52      5.66 o
   0   7  18      568.25      552.08      7.71 o
   1   7  18       18.85       38.97      5.42 o
   2   7  18        9.99       20.67      5.76 o
   3   7  18        0.35        6.05      5.74 o
   4   7  18      293.58      270.12      5.78 o
   5   7  18       18.02       24.63      5.91 o
  -4   8  18       12.62       23.89      6.59 o
  -3   8  18      146.74      152.95      6.26 o
  -2   8  18      143.09      139.20      5.90 o
  -1   8  18       83.91       70.21      6.16 o
   0   8  18        9.69       15.61      5.89 o
   1   8  18       81.39       80.77      5.93 o
   2   8  18      135.74      135.38      5.79 o
   3   8  18      148.46      151.99      5.76 o
   4   8  18       13.06       13.30      5.88 o
  -1   9  18      218.27      199.04      6.10 o
   0   9  18       13.73       26.89      6.12 o
   1   9  18      216.46      216.13      6.24 o
   0   1  19     1033.91     1087.57     15.52 o
   1   1  19      176.81      209.30      5.11 o
  -1   2  19      391.76      362.33      5.46 o
   0   2  19      915.31      881.63     12.89 o
   1   2  19      422.77      399.64      8.43 o
   2   2  19        5.75        5.24      5.33 o
  -2   3  19      552.48      583.98      9.61 o
  -1   3  19      254.57      270.50      5.94 o
   0   3  19       82.21      122.98      5.07 o
   1   3  19      263.99      272.27      6.71 o
   2   3  19      558.84      575.66     11.41 o
   3   3  19      650.87      566.35      9.99 o
  -3   4  19      194.31      162.68      6.17 o
  -2   4  19      522.81      507.19      8.35 o
  -1   4  19      444.31      457.88      8.71 o
   0   4  19        6.31       20.91      5.46 o
   1   4  19      470.47      487.62      9.23 o
   2   4  19      515.08      509.02      8.86 o
   3   4  19      186.85      162.07      5.29 o
   4   4  19       73.82       81.51      5.59 o
  -4   5  19      220.34      238.45      7.12 o
  -3   5  19      207.42      200.45      5.65 o
  -2   5  19       90.32      119.70      5.50 o
  -1   5  19      263.57      263.20      5.83 o
   0   5  19      658.17      578.34     11.68 o
   1   5  19      272.64      264.32      6.63 o
   2   5  19       89.12      119.36      5.49 o
   3   5  19      202.40      193.42      6.22 o
   4   5  19      221.93      237.86      5.78 o
   5   5  19       38.93       44.63      5.85 o
  -5   6  19       53.97       53.81      6.20 o
  -4   6  19      146.38      140.90      6.15 o
  -3   6  19      133.38      138.26      5.73 o
  -2   6  19       59.14       66.24      5.62 o
  -1   6  19      139.11      164.97      5.82 o
   0   6  19      349.93      351.81      8.21 o
   1   6  19      137.04      152.98      5.74 o
   2   6  19       59.09       82.05      5.43 o
   3   6  19      126.78      122.71      5.73 o
   4   6  19      147.61      141.00      5.78 o
   5   6  19       51.43       57.69      6.45 o
   6   6  19       55.01       42.42      6.67 o
  -4   7  19       41.66       41.83      6.24 o
  -3   7  19       84.69       84.91      5.74 o
  -2   7  19      205.90      193.73      5.91 o
  -1   7  19      155.20      152.90      6.12 o
   0   7  19        1.95        6.64      5.50 o
   1   7  19      158.85      153.77      7.10 o
   2   7  19      198.05      191.94      5.93 o
   3   7  19       91.82       87.67      5.68 o
   4   7  19       46.14       42.95      5.97 o
  -3   8  19       58.51       74.42      6.36 o
  -2   8  19       65.76       82.95      6.05 o
  -1   8  19      144.05      139.08      6.05 o
   0   8  19       14.71       27.10      5.86 o
   1   8  19      136.71      130.47      6.06 o
   2   8  19       67.87       84.30      5.90 o
   3   8  19       59.89       62.34      6.01 o
   0   0  20     1918.05     1662.28     50.65 o
   0   1  20       55.19       30.71      5.24 o
   1   1  20      288.49      360.68      8.66 o
  -1   2  20      559.01      571.11     13.07 o
   0   2  20      297.05      330.61      7.61 o
   1   2  20      561.85      569.34      9.37 o
   2   2  20        0.04       18.89      5.37 o
  -2   3  20      457.09      439.70     12.01 o
  -1   3  20      395.62      382.59     10.30 o
   0   3  20        6.09       28.90      5.26 o
   1   3  20      410.58      407.19     11.29 o
   2   3  20      460.07      438.24      7.64 o
   3   3  20      812.08      769.79     12.83 o
  -3   4  20       37.21       45.41      5.54 o
  -2   4  20       33.34       42.11      5.59 o
  -1   4  20        2.27       10.91      5.78 o
   0   4  20      937.01      974.09     15.75 o
   1   4  20        2.87       12.63      5.44 o
   2   4  20       37.32       58.02      5.50 o
   3   4  20       34.00       39.06      5.54 o
   4   4  20      455.10      471.31     12.24 o
  -4   5  20       38.54       42.28      6.37 o
  -3   5  20       37.40       36.28      5.95 o
  -2   5  20      457.49      446.91      9.55 o
  -1   5  20       28.43       46.95      5.49 o
   0   5  20        2.25       16.14      5.52 o
   1   5  20       25.38       37.74      5.35 o
   2   5  20      458.65      438.06      9.76 o
   3   5  20       35.34       36.47      5.36 o
   4   5  20       35.63       35.46      5.72 o
   5   5  20        1.36       12.62      6.36 o
  -5   6  20      185.78      181.40      6.63 o
  -4   6  20      126.45      121.86      6.28 o
  -3   6  20       93.36       88.66      5.68 o
  -2   6  20        0.38       10.79      5.42 o
  -1   6  20      280.46      285.95      6.11 o
   0   6  20      185.87      187.73      6.59 o
   1   6  20      277.18      277.68      7.87 o
   2   6  20        0.50       16.97      5.39 o
   3   6  20       98.27       96.60      6.17 o
   4   6  20      120.24      120.10      5.96 o
   5   6  20      179.75      162.36      6.33 o
  -3   7  20      249.94      252.77      6.09 o
  -2   7  20       17.01       30.86      5.68 o
  -1   7  20      109.08      113.68      6.18 o
   0   7  20        0.86        9.45      5.92 o
   1   7  20      103.96      106.06      5.69 o
   2   7  20       16.45       23.57      5.75 o
   3   7  20      255.85      256.15      9.45 o
   0   1  21      459.24      485.13      8.19 o
   1   1  21      365.48      380.47      6.77 o
  -1   2  21      252.73      247.45      6.63 o
   0   2  21      378.86      329.27      8.99 o
   1   2  21      250.90      249.21      5.55 o
   2   2  21        0.20       12.01      5.32 o
  -2   3  21      483.43      493.80      8.46 o
  -1   3  21      207.26      214.62      5.55 o
   0   3  21       56.07       80.74      5.32 o
   1   3  21      201.81      196.02      5.55 o
   2   3  21      493.99      505.71      7.59 o
   3   3  21       81.00       74.27      5.23 o
  -3   4  21       87.69       98.04      5.64 o
  -2   4  21      307.99      313.76      8.73 o
  -1   4  21      212.60      201.70      5.76 o
   0   4  21        1.03        9.96      5.54 o
   1   4  21      217.88      213.76      5.59 o
   2   4  21      304.49      313.34      6.30 o
   3   4  21       91.62      101.35      5.55 o
   4   4  21       44.26       44.85      6.07 o
  -4   5  21      172.37      158.78      6.53 o
  -3   5  21       98.79      108.14      6.23 o
  -2   5  21        8.31       20.12      5.79 o
  -1   5  21      160.61      133.71      6.25 o
   0   5  21      241.00      242.06      5.92 o
   1   5  21      151.99      128.34      6.38 o
   2   5  21        7.59       13.25      5.32 o
   3   5  21       99.62      114.06      5.49 o
   4   5  21      168.28      159.33      6.03 o
   5   5  21       47.36       42.60      6.52 o
  -4   6  21      132.17      125.89      6.56 o
  -3   6  21      177.69      182.81      6.17 o
  -2   6  21       32.92       39.54      5.69 o
  -1   6  21       79.90       76.75      5.87 o
   0   6  21      104.44      130.32      5.89 o
   1   6  21       69.69       75.99      5.94 o
   2   6  21       36.34       28.57      5.87 o
   3   6  21      177.70      173.25      6.18 o
   4   6  21      130.76      129.54      6.03 o
  -1   7  21      113.67      104.88      6.44 o
   0   7  21       20.90       19.60      6.09 o
   1   7  21      112.20      107.35      6.21 o
   0   1  22      455.90      460.67     10.01 o
   1   1  22      302.64      334.40      7.94 o
  -1   2  22        6.77       19.80      5.37 o
   0   2  22        0.01        1.02      5.52 o
   1   2  22        5.86       23.47      5.67 o
   2   2  22      895.17      885.04     18.93 o
  -2   3  22       19.24       24.30      5.83 o
  -1   3  22       72.21       87.73      5.69 o
   0   3  22      279.56      293.67      6.34 o
   1   3  22       76.60       87.96      5.49 o
   2   3  22       19.43       31.14      5.28 o
   3   3  22       53.98       70.16      5.70 o
  -3   4  22      241.04      239.46      6.18 o
  -2   4  22      102.78      112.96      5.59 o
  -1   4  22      190.99      174.94      6.50 o
   0   4  22        0.28        3.20      5.52 o
   1   4  22      192.75      184.51      5.94 o
   2   4  22      106.28      105.86      5.53 o
   3   4  22      236.39      235.89      5.78 o
   4   4  22        2.82        4.63      5.89 o
  -3   5  22      110.22       90.45      6.16 o
  -2   5  22       18.21       28.66      5.83 o
  -1   5  22      213.53      192.27      6.09 o
   0   5  22      113.49      136.14      6.05 o
   1   5  22      208.99      185.28      5.70 o
   2   5  22       17.45       16.59      5.78 o
   3   5  22      109.66       90.53      5.92 o
  -2   6  22      189.06      205.34      6.47 o
  -1   6  22       39.04       56.50      6.40 o
   0   6  22        8.47       14.24      6.13 o
   1   6  22       36.46       46.78      6.11 o
   2   6  22      185.39      196.73      6.75 o
   0   1  23      193.11      202.83      5.58 o
   1   1  23      168.20      194.61      5.91 o
  -1   2  23      161.02      176.25      5.72 o
   0   2  23      256.46      241.18      8.41 o
   1   2  23      163.76      181.46      6.02 o
   2   2  23       25.69       28.05      6.13 o
  -2   3  23      218.84      199.65      6.01 o
  -1   3  23      108.06      110.38      5.94 o
   0   3  23       29.84       41.21      5.43 o
   1   3  23      109.18      119.87      5.57 o
   2   3  23      212.56      194.19      5.88 o
   3   3  23       70.97       59.96      5.91 o
  -3   4  23       58.52       55.82      6.11 o
  -2   4  23      138.99      161.54      5.95 o
  -1   4  23      132.18      133.99      5.82 o
   0   4  23        0.10        0.04      5.60 o
   1   4  23      138.53      134.93      5.64 o
   2   4  23      136.14      154.11      6.04 o
   3   4  23       59.02       57.85      5.75 o
  -1   5  23       83.68       94.49      6.06 o
   0   5  23      147.28      153.71      6.51 o
   1   5  23       84.29       76.57      6.09 o
   0   0  24      480.57      449.56     21.21 o
   0   1  24        0.16       13.51      5.55 o
   1   1  24       82.81      118.70      6.41 o
  -1   2  24      225.01      221.09      6.17 o
   0   2  24       36.40       48.74      5.81 o
   1   2  24      217.11      207.00      5.85 o
   2   2  24        2.47       12.54      5.74 o
  -2   3  24       73.01       74.89      6.12 o
  -1   3  24      184.15      166.06      6.09 o
   0   3  24       10.12       24.74      5.72 o
   1   3  24      180.43      156.47      5.82 o
   2   3  24       73.46       85.58      5.85 o
   0   4  24      246.63      263.61      7.13 o
   0   1  25      120.26      130.38      6.26 o
   1   1  25       48.68       42.85      6.48 o
 
